# Supplementary material for: An Industry-Scale Mass Marking Technique for Tracing Farmed Fish Escapees
Source: PLoS One. 2015 Mar 4;10(3):e0118594. doi: 10.1371/journal.pone.0118594 (PMC4349866; doi:10.1371/journal.pone.0118594)
Supplement: S1 Dataset — (XLSX) [file pone.0118594.s001.xlsx]

## Sheet: Treatment Max and Count Summary
Sample number	Treatment	Concentration	137Ba Max	137Ba Count		Sample Number	Treatment	Concentration	86Sr Max	86Sr Count if	135Ba Max	135Ba Count if	136Ba Max	136Ba Count if	137Ba Max	137Ba Count if		Sample Number	Treatment	Conc.	26Mg Max	86Sr Max	87Sr Max	134Ba Max	135Ba Max	136Ba Max	137Ba Max	26Mg Count	86Sr Count	87Sr Count	134Ba Count	135Ba Count	136Ba Count	137Ba Count
81	Single	1ug	4.25995	172		41	Quad	1ug	0.258232	18	3.3004	179	4.28101	166	3.7176	178		1	Septuple	1ug	0.211054	0.166387	0.118557	2.46844	3.16857	3.782	3.11712	1	46	51	189	197	197	197
82	Single	1ug	4.41879	193		42	Quad	1ug	0.241665	9	3.35623	77	4.25572	77	3.68459	77		2	Septuple	1ug	0.175799	0.22504	0.170554	2.66201	3.41686	4.09521	3.33303	0	27	28	131	191	161	181
83	Single	1ug	4.58068	197		43	Quad	1ug	0.211378	93	3.1231	176	4.17937	176	3.73583	176		3	Septuple	1ug	0.180848	0.266133	0.206056	2.75759	3.4804	4.06726	3.26408	0	17	18	139	190	171	182
84	Single	1ug	4.67544	197		44	Quad	1ug	0.221055	62	3.17755	184	4.17905	184	3.7011	184		4	Septuple	1ug	0.184936	0.237901	0.18006	2.81047	3.56787	4.22504	3.37477	0	20	21	133	195	156	182
85	Single	1ug	4.49484	196		45	Quad	1ug	0.222113	77	3.21372	189	4.38538	189	3.86807	189		5	Septuple	1ug	0.166514	0.187459	0.139345	2.70764	3.3423	4.03735	3.2947	0	17	19	141	194	166	183
86	Single	1ug	4.69815	197		46	Quad	1ug	0.208332	6	3.39926	174	4.52472	130	3.80289	171		6	Septuple	1ug	0.201815	0.205887	0.153353	2.76238	3.43579	4.14531	3.38313	1	47	48	197	197	197	197
87	Single	1ug	4.07964	197		47	Quad	1ug	0.226127	177	3.30785	197	4.49784	197	3.93312	197		7	Septuple	1ug	0.174695	0.247407	0.192012	2.85844	3.5439	4.33217	3.43062	0	31	33	181	197	194	197
88	Single	1ug	4.79521	197		48	Quad	1ug	0.18581	18	2.95407	192	4.25897	181	3.76264	193		8	Septuple	1ug	0.261647	0.215744	0.16104	2.83477	3.64714	4.42436	3.61107	8	180	179	197	197	197	197
89	Single	1ug	4.74073	192		49	Quad	1ug	0.214114	56	3.25749	187	4.52775	187	3.91811	187		9	Septuple	1ug	0.170641	0.241664	0.180783	3.12327	3.77544	4.65722	3.58634	0	20	23	127	182	155	174
90	Single	1ug	4.32632	197		50	Quad	1ug	0.23582	12	3.48232	165	4.68353	107	3.87137	142		10	Septuple	1ug	0.165949	0.183539	0.134137	2.62776	3.38201	4.23002	3.36129	0	22	29	144	197	160	194
91	Single	0.1ug	3.46313	196		51	Quad	0.1ug	0.134815	2	2.48313	72	3.48274	34	2.99304	69		11	Septuple	0.1ug	0.206097	0.136541	0.0918011	1.97482	2.68386	3.02741	2.55864	4	2	6	197	197	197	197
92	Single	0.1ug	1.82531	132		52	Quad	0.1ug	0.136769	16	2.45473	186	3.47736	167	3.04599	185		12	Septuple	0.1ug	0.211685	0.13025	0.0925715	0.26021	0.528827	0.530956	0.560971	3	0	2	4	23	8	20
93	Single	0.1ug	3.66965	189		53	Quad	0.1ug	0.142055	21	2.73933	193	3.89754	177	3.38547	191		13	Septuple	0.1ug	0.199824	0.132617	0.0862809	1.58344	2.08019	2.46758	2.07811	0	1	0	27	76	34	65
94	Single	0.1ug	3.89427	165		54	Quad	0.1ug	0.127947	0	0.459086	9	0.654609	8	0.592254	8		14	Septuple	0.1ug	0.181912	0.132821	0.0876459	1.95763	2.55701	2.94326	2.4758	0	1	1	38	79	52	73
95	Single	0.1ug	3.26432	132		55	Quad	0.1ug	0.134128	4	2.03872	179	2.79333	135	2.35748	168		15	Septuple	0.1ug	0.186498	0.140315	0.0929475	2.44889	3.1069	3.57577	2.90392	0	8	8	25	84	33	63
96	Single	0.1ug	3.06096	55		56	Quad	0.1ug	0.127969	0	1.55116	27	2.55786	11	2.20723	22		16	Septuple	0.1ug	0.183328	0.133373	0.0917881	1.95488	2.50491	3.05286	2.57314	0	2	15	120	173	141	159
97	Single	0.1ug	1.78501	85		57	Quad	0.1ug	0.135621	8	2.42344	95	3.45614	49	2.78761	82		17	Septuple	0.1ug	0.168811	0.134183	0.0916165	1.70676	2.13426	2.58738	2.16817	0	1	2	13	64	21	57
98	Single	0.1ug	2.62554	151		58	Quad	0.1ug	0.133674	2	2.40132	91	3.5026	52	2.78495	81		18	Septuple	0.1ug	0.183919	0.132321	0.0882391	1.84202	2.46943	2.87314	2.35154	0	0	5	29	91	42	66
99	Single	0.1ug	4.11665	197		59	Quad	0.1ug										19	Septuple	0.1ug	0.212785	0.140486	0.0942574	2.25672	2.91448	3.4839	2.90719	2	11	17	122	188	156	179
100	Single	0.1ug	2.86838	58		60	Quad	0.1ug	0.12851	0	1.59386	41	2.27358	23	1.92053	37		20	Septuple	0.1ug
101	Single	0.01ug	0.585711	19		61	Quad	0.01ug	0.130528	0	1.05873	100	1.39107	75	1.30942	94		21	Septuple	0.01ug	0.168649	0.132349	0.080953	0.525527	0.933947	0.984443	0.966231	0	0	0	18	50	24	42
102	Single	0.01ug	1.53292	29		62	Quad	0.01ug	0.129354	0	0.432449	14	0.499339	9	0.539449	12		22	Septuple	0.01ug	0.168728	0.131238	0.0844572	0.29688	0.5086	0.513754	0.539451	0	0	0	10	22	10	20
103	Single	0.01ug	0.637343	51		63	Quad	0.01ug	0.126448	0	0.60908	34	0.754326	22	0.817685	34		23	Septuple	0.01ug	0.17627	0.130184	0.0842447	0.332518	0.578092	0.592803	0.622577	0	0	0	5	17	5	11
104	Single	0.01ug	0.937628	39		64	Quad	0.01ug	0.132971	1	0.58666	17	0.746689	11	0.750199	16		24	Septuple	0.01ug	0.182073	0.130973	0.0863739	0.272022	0.501182	0.533174	0.563139	0	0	0	9	27	15	25
105	Single	0.01ug	2.89402	77		65	Quad	0.01ug	0.131207	0	0.616285	29	0.715126	10	0.6994	21		25	Septuple	0.01ug	0.211038	0.128713	0.0828256	0.584214	0.897633	1.02649	0.955985	1	0	0	38	89	50	73
106	Single	0.01ug	0.847671	18		66	Quad	0.01ug	0.128637	0	0.38228	12	0.473748	7	0.495016	13		26	Septuple	0.01ug	0.220973	0.130192	0.0849021	0.355662	0.65468	0.69013	0.684166	3	0	0	12	27	13	26
107	Single	0.01ug	0.349439	61		67	Quad	0.01ug	0.127932	0	0.875682	100	1.11314	83	1.05424	102		27	Septuple	0.01ug	0.17938	0.127817	0.0844463	0.262954	0.494389	0.501258	0.507198	0	0	0	40	84	59	81
108	Single	0.01ug	0.554124	186		68	Quad	0.01ug	0.130648	0	0.654456	46	0.872013	36	0.813382	43		28	Septuple	0.01ug	0.191461	0.13166	0.0864692	0.168311	0.353782	0.351689	0.397001	0	0	0	37	73	56	71
109	Single	0.01ug	1.00577	103		69	Quad	0.01ug	0.13146	0	0.417789	13	0.530797	7	0.570465	11		29	Septuple	0.01ug	0.191311	0.128232	0.0841233	0.432906	0.670073	0.744878	0.741649	0	0	0	37	110	54	97
110	Single	0.01ug	1.47043	44		70	Quad	0.01ug	0.129696	0	0.873922	20	1.20222	12	1.16232	18		30	Septuple	0.01ug	0.197664	0.130198	0.0899651	0.0180123	0.128849	0.0936735	0.189458	0	0	2	0	2	0	0
111	Single	0.001ug	0.224229	6		71	Quad	0.001ug	0.132882	1	0.11834	0	0.121688	0	0.183113	0		31	Septuple	0.001ug	0.181858	0.139258	0.0872555	0.000210083	0.180751	0.130319	0.251579	0	5	2	0	17	0	12
112	Single	0.001ug	0.240346	21		72	Quad	0.001ug	0.131457	0	0.180184	4	0.121079	0	0.239489	4		32	Septuple	0.001ug	0.177985	0.130633	0.0845823	-0.011153	0.227305	0.127528	0.27412	0	0	0	0	13	0	11
113	Single	0.001ug	0.280804	57		73	Quad	0.001ug	0.134744	1	0.161723	8	0.114984	0	0.226178	6		33	Septuple	0.001ug	0.213237	0.135867	0.0843247	0.0853928	0.248558	0.224809	0.32028	2	1	0	0	52	7	23
114	Single	0.001ug	0.349481	44		74	Quad	0.001ug	0.131866	0	0.169749	6	0.254663	3	0.234528	5		34	Septuple	0.001ug	0.166501	0.128823	0.0843532	0.0943814	0.30012	0.279475	0.373292	0	0	0	1	27	11	22
115	Single	0.001ug	0.243631	15		75	Quad	0.001ug	0.136163	1	0.204177	23	0.193608	1	0.28818	17		35	Septuple	0.001ug	0.206368	0.135055	0.087404	0.0175039	0.128523	0.100656	0.201847	1	1	2	0	3	0	1
116	Single	0.001ug	0.231625	6		76	Quad	0.001ug	0.134074	1	0.138402	24	0.121756	0	0.22755	22		36	Septuple	0.001ug	0.175231	0.131882	0.0880787	-0.0192448	0.161477	0.07878	0.229087	0	0	2	0	17	0	9
117	Single	0.001ug	0.249957	23		77	Quad	0.001ug	0.133155	3	0.181801	8	0.226522	5	0.262666	6		37	Septuple	0.001ug	0.21455	0.132345	0.0862827	0.0238133	0.140793	0.124056	0.202326	1	0	0	0	2	0	1
118	Single	0.001ug	0.346758	14		78	Quad	0.001ug	0.134407	2	0.165967	7	0.262194	1	0.235214	8		38	Septuple	0.001ug	0.187895	0.1321	0.0871412	0.0520101	0.20497	0.178307	0.256714	0	0	1	0	23	3	19
119	Single	0.001ug	0.320362	25		79	Quad	0.001ug	0.129338	0	0.147316	5	0.140415	0	0.23077	6		39	Septuple	0.001ug	0.188267	0.128982	0.0844548	0.000320231	0.125014	0.0820147	0.203957	0	0	0	0	3	0	3
120	Single	0.001ug	0.257243	35		80	Quad	0.001ug	0.133078	1	0.129771	4	0.182423	1	0.225249	3		40	Septuple	0.001ug	0.163117	0.131637	0.0859335	0.142533	0.167367	0.102299	0.242499	0	0	0	2	13	0	9

## Sheet: Control Max Summary
Controls Max Value	Mg26/Mg24	Sr86/Sr88	Sr87/Sr88	Ba134/Ba138	Ba135/Ba138	Ba136/Ba138	Ba137/Ba138		Threashold Limit_Overall Control Mean + 3.3 Standard deviations calculated from all scans from the 10 control samples
1	0.261279	0.130182	0.0847288	-0.002679	0.111414	0.0876101	0.186889		VC Exp 2	Mg26/Mg24	Sr86/Sr88	Sr87/Sr88	Ba134/Ba138	Ba135/Ba138	Ba136/Ba138	Ba137/Ba138
2	0.185165	0.132321	0.0876296	0.00395606	0.114734	0.104344	0.189693		Over all Mean	0.146555	0.122363	0.0802611	-0.0509993	0.0924806	0.045481	0.157218
3	0.177697	0.136206	0.0868361	0.139446	0.111152	0.117565	0.20943		Over All Stdev	0.0167325	0.00305357	0.00196942	0.0423542	0.00871715	0.0362033	0.0119748
4	0.212647	0.13165	0.0849033	0.0168798	0.112688	0.0944508	0.24835		3.3 Stdev	0.0552171	0.0100768	0.00649908	0.139769	0.0287666	0.119471	0.0395169
5	0.172431	0.131935	0.0852602	-0.0249417	0.123823	0.0886	0.189482		M + 3.3 Stdev	0.201772	0.13244	0.0867602	0.0887695	0.121247	0.164952	0.196735
6	0.159384	0.129349	0.0870642	0.0135958	0.108976	0.137596	0.176708
7	0.209146	0.130105	0.0851668	0.00557658	0.122886	0.117345	0.186909
8	0.179981	0.134254	0.087438	0.0259199	0.115568	0.16267	0.192114
9	0.168678	0.12878	0.0853458	-0.0033278	0.128248	0.0921946	0.18143
10	0.221585	0.136549	0.087388	0.0113385	0.127309	0.0950035	0.204354

## Sheet: Lgth_Wgt_0to90days_Summary
Ptag	Day 1 Fork Length	Day 1 Weight (g)	Treatment	single/quad/sept	Fish NUMBER	Tank	Day 1 CF (K) fork length	7 Feb 2013 Fork length (cm)	7 Feb 2013 weight (g)	17th Feb 2013 CF (K)	Sampled at 90 days for otoliths	Change in weight	Change in length	Change in Condition
0419	20.1	110	C1	Controls	29	N5	1.35458	25	193	1.2352	Y	83	4.9	-0.11938
0751	18.1	76	C1	Controls	38	N4	1.28167	22.7	140	1.19688	Y	64	4.6	-0.0847953
0879	19.8	100	C1	Controls	50	N1	1.28826	23	137	1.126	Y	37	3.2	-0.162266
1026	18.9	85	C1	Controls	2	N3	1.25902	23.2	140	1.12115	Y	55	4.3	-0.137872
1085	19.2	97	C1	Controls	32	N4	1.37047	23	133	1.09312	Y	36	3.8	-0.277345
3954	19.5	101	C1	Controls	12	N2	1.36213	23.2	144	1.15318	Y	43	3.7	-0.208943
4197	19.4	93	C1	Controls	18	N2	1.27373	23.7	154	1.15685	Y	61	4.3	-0.116885
4578	20.4	104	C1	Controls	9	N3	1.22502	24	141	1.01997	Y	37	3.6	-0.205054
9158	19.7	96	C1	Controls	25	N5	1.25566	23.5	154	1.18663	Y	58	3.8	-0.0690265
056F	19.8	100	C1	Controls	48	N1	1.28826	22.6	125	1.08289	Y	25	2.8	-0.205372
4979	20.8	107	C1	Controls	36	N4	1.18903	25.4	184	1.12284	N	77	4.6	-0.0661957
10F0	19.9	102	C1	Controls	47	N1	1.29432	23.6	162	1.23248	N	60	3.7	-0.0618403
2C85	21.4	132	C1	Controls	27	N5	1.34689	25	184	1.1776	N	52	3.6	-0.169291
392D	20.3	108	C1	Controls	16	N2	1.29103	24.5	167	1.13558	N	59	4.2	-0.155447
4B5E	19.4	95	C1	Controls	41	N1	1.30112	22.2	118	1.07851	N	23	2.8	-0.222616
5F7E	19.4	93	C1	Controls	42	N1	1.27373	23	138	1.13422	N	45	3.6	-0.139516
7FD8	20.8	114	C1	Controls	45	N1	1.26682	24.1	160	1.14306	N	46	3.3	-0.12376
83CF	21.7	131	C1	Controls	8	N3	1.28201	24.3	160	1.11507	N	29	2.6	-0.166945
8AA9	20.5	111	C1	Controls	19	N2	1.28843	24.1	150	1.07162	N	39	3.6	-0.216813
AA62	18.6	80	C1	Controls	31	N4	1.24323	23.5	152	1.17122	N	72	4.9	-0.072005
B409	20.3	111	C1	Controls	7	N3	1.32689	25	186	1.1904	N	75	4.7	-0.13649
C385	18.7	83	C1	Controls	37	N4	1.26927	21.9	123	1.17104	N	40	3.2	-0.098225
C8C8	19.4	91	C1	Controls	49	N1	1.24634	24	158	1.14294	N	67	4.6	-0.103399
C9C6	18.5	78	C1	Controls	28	N5	1.23191	21.5	121	1.2175	N	43	3	-0.0144084
D2E4	22	142	C1	Controls	4	N3	1.33358	25.2	190	1.18728	N	48	3.2	-0.146307
D6E2	20.4	111	C1	Controls	43	N1	1.30747	25	188	1.2032	N	77	4.6	-0.104272
DF7D	19.1	90	C1	Controls	13	N2	1.29164	22.5	130	1.14129	N	40	3.4	-0.150353
E514	19.4	93	C1	Controls	30	N5	1.27373	23.4	150	1.17069	N	57	4	-0.103036
E5BE	19.1	90	C1	Controls	3	N3	1.29164	23.1	141	1.14389	N	51	4	-0.147756
E905	19.4	90	C1	Controls	20	N2	1.23264	22.5	130	1.14129	N	40	3.1	-0.0913536
E97C	19.9	96	C1	Controls	44	N1	1.21818	23.8	145	1.07557	N	49	3.9	-0.142615
E981	20.3	114	C1	Controls	24	N5	1.36275	25	185	1.184	N	71	4.7	-0.178752
E983	19	88	C1	Controls	22	N5	1.28299	23.8	152	1.12749	N	64	4.8	-0.155496
E984	20.9	119	C1	Controls	15	N2	1.30349	24.1	163	1.16449	N	44	3.2	-0.138999
EBBE	19.7	100	C1	Controls	5	N3	1.30798	23.5	141	1.08646	N	41	3.8	-0.221516
ED6D	18.5	83	C1	Controls	17	N2	1.31088	22.6	143	1.23883	N	60	4.1	-0.0720527
EEBC	19.7	101	C1	Controls	11	N2	1.32106	23.8	161	1.19425	N	60	4.1	-0.126811
F18A	19.9	105	C1	Controls	34	N4	1.33239	23.5	161	1.24057	N	56	3.6	-0.0918131
F2A6	18.4	81	C1	Controls	46	N1	1.30026	22.7	128	1.09429	N	47	4.3	-0.205974
F2FD	19.9	105	C1	Controls	35	N4	1.33239	24.2	177	1.2489	N	72	4.3	-0.0834875
F34C	20.9	113	C1	Controls	33	N4	1.23777	25.5	180	1.08556	N	67	4.6	-0.152214
F45A	20.1	101	C1	Controls	39	N4	1.24375	23.5	153	1.17893	N	52	3.4	-0.0648208
F492	20.9	122	C1	Controls	21	N5	1.33635	25	191	1.2224	N	69	4.1	-0.113952
F5F2	20.4	111	C1	Controls	23	N5	1.30747	24.5	168	1.14238	N	57	4.1	-0.165091
F706	21.7	130	C1	Controls	40	N4	1.27223	26	193	1.09809	N	63	4.3	-0.174137
F739	21.6	132	C1	Controls	26	N5	1.30982	25.4	188	1.14725	N	56	3.8	-0.162577
F84C	21.8	140	C1	Controls	10	N3	1.35132	26.3	210	1.15439	N	70	4.5	-0.196932
FB2D	20.7	117	C1	Controls	1	N3	1.31909	25.5	195	1.17602	N	78	4.8	-0.143073
FE50	18.8	88	C1	Controls	6	N3	1.32437	22.5	138	1.21152	N	50	3.7	-0.112847
FFD9	19	92	C1	Controls	14	N2	1.3413	22.8	134	1.13058	N	42	3.8	-0.210726
1022	20.9	110	T1	Sept	29	N4	1.20491	24.8	164	1.0752	Y	54	3.9	-0.129709
3005	20.5	115	T1	Sept	36	N2	1.33486	25	184	1.1776	Y	69	4.5	-0.157262
0CD3	19.2	91	T1	Sept	24	N4	1.28569	22.8	147	1.24026	Y	56	3.6	-0.0454341
119C	21	122	T1	Sept	6	N1	1.31735	24.6	178	1.19568	Y	56	3.6	-0.121673
21F6	19.9	99	T1	Sept	38	N2	1.25625	24.7	172	1.1414	Y	73	4.8	-0.11485
2D09	20.1	106	T1	Sept	9	N1	1.30532	24	163	1.17911	Y	57	3.9	-0.126213
F5C5	19.5	101	T1	Sept	42	N5	1.36213	22.8	145	1.22339	Y	44	3.3	-0.138741
FF02	19.6	100	T1	Sept	49	N5	1.3281	23.2	161	1.28932	Y	61	3.6	-0.0387795
FF63	19	89	T1	Sept	20	N3	1.29757	22.7	135	1.15413	Y	46	3.7	-0.143431
FFD6	19.3	92	T1	Sept	13	N3	1.27972	22.8	138	1.16433	Y	46	3.5	-0.115397
0977	18.7	89	T1	Sept	15	N3	1.36102	22.5	144	1.2642	N	55	3.8	-0.0968246
018C	18.7	87	T1	Sept	19	N3	1.33044	23.3	157	1.24117	N	70	4.6	-0.0892656
03FA	20.4	114	T1	Sept	46	N5	1.34281	25	189	1.2096	N	75	4.6	-0.133209
052B	19.3	87	T1	Sept	12	N3	1.21017	23.2	145	1.16119	N	58	3.9	-0.0489806
08BB	19.3	90	T1	Sept	50	N5	1.2519	23.8	160	1.18683	N	70	4.5	-0.0650711
180A	18.8	82	T1	Sept	22	N4	1.23407	22.2	125	1.14249	N	43	3.4	-0.0915849
2DAB	19.6	99	T1	Sept	14	N3	1.31482	22.8	132	1.1137	N	33	3.2	-0.201119
355C	19.2	86	T1	Sept	35	N2	1.21505	23.2	138	1.10513	N	52	4	-0.109917
3D3B	21.7	140	T1	Sept	11	N3	1.37009	26.9	221	1.13536	N	81	5.2	-0.234724
43B1	21.5	129	T1	Sept	45	N5	1.298	25.7	193	1.13699	N	64	4.2	-0.161006
637C	20.8	114	T1	Sept	43	N5	1.26682	25	170	1.088	N	56	4.2	-0.17882
788B	19.5	98	T1	Sept	47	N5	1.32167	23.8	158	1.172	N	60	4.3	-0.149671
7C19	21.1	122	T1	Sept	5	N1	1.29871	24.5	166	1.12878	N	44	3.4	-0.169929
BCA3	19.7	96	T1	Sept	33	N2	1.25566	23.8	152	1.12749	N	56	4.1	-0.128171
BDC3	19.3	99	T1	Sept	39	N2	1.37709	26	205	1.16636	N	106	6.7	-0.21073
C242	18.4	82	T1	Sept	27	N4	1.31632	22.7	138	1.17978	N	56	4.3	-0.136535
CB8A	18.4	80	T1	Sept	10	N1	1.28421	22.2	130	1.18819	N	50	3.8	-0.0960254
CCDF	22.4	145	T1	Sept	34	N2	1.2901	26.5	206	1.10695	N	61	4.1	-0.183148
CEB1	19.4	89	T1	Sept	40	N2	1.21895	21.5	114	1.14707	N	25	2.1	-0.0718782
D04F	19.4	102	T1	Sept	2	N1	1.397	22.7	148	1.26527	N	46	3.3	-0.131723
D1A5	20.4	111	T1	Sept	16	N3	1.30747	24.8	184	1.20632	N	73	4.4	-0.101152
D8FC	21.6	132	T1	Sept	1	N1	1.30982	25	179	1.1456	N	47	3.4	-0.164223
D917	19.5	104	T1	Sept	48	N5	1.40259	23.5	165	1.27139	N	61	4	-0.131191
DA8A	19.8	98	T1	Sept	8	N1	1.2625	23.8	156	1.15716	N	58	4	-0.105337
DB4B	19.3	95	T1	Sept	17	N3	1.32145	22.6	143	1.23883	N	48	3.3	-0.0826257
E3EE	18.8	86	T1	Sept	3	N1	1.29427	22	128	1.2021	N	42	3.2	-0.0921664
EA80	20.1	110	T1	Sept	44	N5	1.35458	23.5	158	1.21746	N	48	3.4	-0.137123
EA8D	19.9	108	T1	Sept	41	N5	1.37045	23.9	174	1.27455	N	66	4	-0.0959081
EAF2	19.9	103	T1	Sept	21	N4	1.30701	24.2	151	1.06544	N	48	4.3	-0.241563
EB15	19.9	96	T1	Sept	4	N1	1.21818	23.5	142	1.09417	N	46	3.6	-0.124012
F4AA	18.8	88	T1	Sept	26	N4	1.32437	22.1	129	1.19512	N	41	3.3	-0.129246
F5E8	19.6	96	T1	Sept	31	N2	1.27498	23.1	138	1.11955	N	42	3.5	-0.15543
F6B9	19.2	90	T1	Sept	7	N1	1.27157	24.2	170	1.19951	N	80	5	-0.0720587
F6C1	20.7	114	T1	Sept	32	N2	1.28527	24.5	166	1.12878	N	52	3.8	-0.156487
F73D	19.3	97	T1	Sept	25	N4	1.34927	23.1	146	1.18445	N	49	3.8	-0.164822
FB9C	21.8	136	T1	Sept	23	N4	1.31271	27	223	1.13296	N	87	5.2	-0.179755
FC28	19.4	96	T1	Sept	30	N4	1.31482	23	145	1.19175	N	49	3.6	-0.123071
FE02	20.7	117	T1	Sept	18	N3	1.31909	23.9	155	1.13537	N	38	3.2	-0.18372
FE56	19.7	96	T1	Sept	37	N2	1.25566	22.9	131	1.09085	N	35	3.2	-0.164812
FEA4	20.2	111	T1	Sept	28	N4	1.34669	24	169	1.22251	N	58	3.8	-0.124182
1023	18.1	83	T10	Single	36	N3	1.39972	21.2	127	1.3329	Y	44	3.1	-0.0668283
1026	21.3	116	T10	Single	13	N2	1.20038	26.1	192	1.07989	Y	76	4.8	-0.120491
3331	20.4	113	T10	Single	15	N2	1.33103	23.3	146	1.15421	Y	33	2.9	-0.17682
44E6	19.7	103	T10	Single	34	N3	1.34722	23	149	1.22462	Y	46	3.3	-0.122596
0C27	18.4	80	T10	Single	23	N5	1.28421	21.6	117	1.16098	Y	37	3.2	-0.123232
0EF3	20.1	104	T10	Single	8	N1	1.28069	25	178	1.1392	Y	74	4.9	-0.141493
19CF	19	98	T10	Single	4	N1	1.42878	23	134	1.10134	Y	36	4	-0.32744
323F	18.2	76	T10	Single	21	N5	1.26066	21.8	116	1.11967	Y	40	3.6	-0.140998
E43B	18	79	T10	Single	44	N4	1.3546	22.7	149	1.27382	Y	70	4.7	-0.0807735
F276	19.8	103	T10	Single	47	N4	1.32691	23.5	170	1.30992	Y	67	3.7	-0.0169889
1692	21.9	131	T10	Single	45	N4	1.24721	27.1	277	1.39178	N	146	5.2	0.144576
8861	20.7	119	T10	Single	20	N2	1.34164	22.6	133	1.1522	N	14	1.9	-0.189444
50E4	20	105	T10	Single	10	N1	1.3125	24	157	1.13571	N	52	4	-0.176794
62E6	21.1	127	T10	Single	48	N4	1.35194	24.8	178	1.16698	N	51	3.7	-0.184953
05BB	18.8	86	T10	Single	41	N4	1.29427	23.5	139	1.07105	N	53	4.7	-0.223216
0D46	19.9	101	T10	Single	18	N2	1.28163	23.5	148	1.1404	N	47	3.6	-0.141226
11F7	21.4	126	T10	Single	39	N3	1.28567	25.9	197	1.13388	N	71	4.5	-0.15179
14A7	19.4	94	T10	Single	17	N2	1.28743	23.2	137	1.09713	N	43	3.8	-0.190301
238A	20.9	122	T10	Single	46	N4	1.33635	25	184	1.1776	N	62	4.1	-0.158752
2A6C	20.3	108	T10	Single	49	N4	1.29103	23.2	147	1.17721	N	39	2.9	-0.113819
2C80	19.5	90	T10	Single	32	N3	1.21378	23.5	145	1.11729	N	55	4	-0.0964902
343D	20.9	122	T10	Single	50	N4	1.33635	26.3	217	1.19287	N	95	5.4	-0.143484
3DE6	18.7	85	T10	Single	16	N2	1.29985	22	121	1.13636	N	36	3.3	-0.163489
4D51	19.4	101	T10	Single	27	N5	1.3833	24	179	1.29485	N	78	4.6	-0.0884498
5AE0	19.4	98	T10	Single	6	N1	1.34221	23.2	141	1.12916	N	43	3.8	-0.213052
60AE	19.3	89	T10	Single	42	N4	1.23799	23	140	1.15065	N	51	3.7	-0.0873393
770A	19.2	94	T10	Single	28	N5	1.32808	23	143	1.17531	N	49	3.8	-0.15277
7D0C	20.2	110	T10	Single	26	N5	1.33456	24.3	175	1.21961	N	65	4.1	-0.114956
8F71	19.1	82	T10	Single	11	N2	1.17683	22.9	123	1.02423	N	41	3.8	-0.152597
9B49	19.6	96	T10	Single	5	N1	1.27498	23.2	141	1.12916	N	45	3.6	-0.14582
C744	19.9	109	T10	Single	29	N5	1.38314	24.5	177	1.20358	N	68	4.6	-0.179563
CEAF	19.5	97	T10	Single	9	N1	1.30818	24.2	167	1.17834	N	70	4.7	-0.129842
D31B	17.4	77	T10	Single	25	N5	1.46165	21.4	119	1.21424	N	42	4	-0.247406
D822	19.4	95	T10	Single	35	N3	1.30112	22.5	130	1.14129	N	35	3.1	-0.159834
E01D	20.4	115	T10	Single	43	N4	1.35459	22.1	167	1.54718	N	52	1.7	0.192587
E12F	21	123	T10	Single	1	N1	1.32815	24.9	179	1.15946	N	56	3.9	-0.168692
E471	18.7	81	T10	Single	33	N3	1.23868	23	136	1.11778	N	55	4.3	-0.120905
E4EB	19.3	97	T10	Single	37	N3	1.34927	23.5	153	1.17893	N	56	4.2	-0.170343
E9C1	20.5	127	T10	Single	12	N2	1.47415	24.2	176	1.24184	N	49	3.7	-0.232309
E9E8	20.7	117	T10	Single	22	N5	1.31909	24.5	175	1.18998	N	58	3.8	-0.129111
EB2F	19.7	105	T10	Single	30	N5	1.37338	23.2	165	1.32136	N	60	3.5	-0.0520232
EB88	21.1	121	T10	Single	31	N3	1.28807	25.5	191	1.15189	N	70	4.4	-0.136171
EF95	18.7	87	T10	Single	40	N3	1.33044	22.5	139	1.2203	N	52	3.8	-0.110136
F93D	19.4	96	T10	Single	24	N5	1.31482	22.7	132	1.12849	N	36	3.3	-0.186333
F965	21.4	137	T10	Single	2	N1	1.39791	24.6	170	1.14194	N	33	3.2	-0.255969
F980	18.9	86	T10	Single	38	N3	1.27383	23.3	145	1.14631	N	59	4.4	-0.127529
F9BF	18.1	74	T10	Single	14	N2	1.24795	22	122	1.14576	N	48	3.9	-0.102192
FA7F	21.9	147	T10	Single	7	N1	1.39954	DEAD	17th Jan		N
FC23	19.6	97	T10	Single	19	N2	1.28826	23	150	1.23284	N	53	3.4	-0.0554171
FDE8	19.7	98	T10	Single	3	N1	1.28182	24	167	1.20804	N	69	4.3	-0.0737771
0386	18.8	86	T11	Single	9	N1	1.29427	21.9	127	1.20913	Y	41	3.1	-0.0851446
4914	21.9	144	T11	Single	19	N2	1.37098	25.8	202	1.17623	Y	58	3.9	-0.194747
5168	20	109	T11	Single	34	N4	1.3625	23.9	158	1.15735	Y	49	3.9	-0.205154
6317	18.2	81	T11	Single	39	N4	1.3436	21.9	124	1.18056	Y	43	3.7	-0.163039
04A8	19.9	99	T11	Single	20	N2	1.25625	24.5	166	1.12878	Y	67	4.6	-0.127468
82D3	20.7	119	T11	Single	1	N1	1.34164	25.2	183	1.14354	Y	64	4.5	-0.198105
E875	19	89	T11	Single	24	N3	1.29757	23.3	142	1.12259	Y	53	4.3	-0.174977
E908	17.4	68	T11	Single	50	N5	1.29081	21.5	118	1.18732	Y	50	4.1	-0.10349
E913	19.4	91	T11	Single	46	N5	1.24634	24	162	1.17188	Y	71	4.6	-0.0744641
F94C	19	90	T11	Single	30	N3	1.31214	23	143	1.17531	Y	53	4	-0.136834
8129	20.4	114	T11	Single	29	N3	1.34281	24.2	160	1.12895	N	46	3.8	-0.213861
9755	19.1	91	T11	Single	48	N5	1.30599	21.8	126	1.21619	N	35	2.7	-0.0898053
0A8E	20.7	115	T11	Single	45	N5	1.29654	25.6	197	1.17421	N	82	4.9	-0.122331
0C66	18.7	89	T11	Single	21	N3	1.36102	22.8	138	1.16433	N	49	4.1	-0.196696
0CF8	20.8	111	T11	Single	17	N2	1.23348	23.6	150	1.14118	N	39	2.8	-0.0922996
0E8E	19.5	98	T11	Single	23	N3	1.32167	24.2	166	1.17128	N	68	4.7	-0.150384
18A4	17.4	71	T11	Single	25	N3	1.34775	21.9	130	1.23769	N	59	4.5	-0.110066
1A8E	19.4	100	T11	Single	22	N3	1.3696	23.8	158	1.172	N	58	4.4	-0.197607
26CB	17.4	73	T11	Single	13	N2	1.38572	21.1	109	1.16032	N	36	3.7	-0.225395
2A7F	20.7	116	T11	Single	27	N3	1.30782	25.2	177	1.10604	N	61	4.5	-0.201775
2E9C	20	111	T11	Single	12	N2	1.3875	24.1	163	1.16449	N	52	4.1	-0.223008
39B8	19.5	101	T11	Single	26	N3	1.36213	23.5	147	1.1327	N	46	4	-0.22943
43D1	20.4	108	T11	Single	16	N2	1.27214	24.5	161	1.09478	N	53	4.1	-0.177353
5D96	19.7	104	T11	Single	32	N4	1.3603	24	170	1.22975	N	66	4.3	-0.130555
829A	19.4	94	T11	Single	41	N5	1.28743	23.3	143	1.13049	N	49	3.9	-0.156933
90DA	19.3	98	T11	Single	47	N5	1.36318	23.1	153	1.24124	N	55	3.8	-0.121944
B809	19	87	T11	Single	49	N5	1.26841	22.5	133	1.16763	N	46	3.5	-0.10078
BEA5	18.1	79	T11	Single	31	N4	1.33227	22	120	1.12697	N	41	3.9	-0.205295
C48C	20.1	108	T11	Single	3	N1	1.32995	22.5	132	1.15885	N	24	2.4	-0.171103
CC92	19.4	98	T11	Single	37	N4	1.34221	22.7	135	1.15413	N	37	3.3	-0.188077
CDE7	20.1	107	T11	Single	38	N4	1.31764	23.9	153	1.12072	N	46	3.8	-0.196915
D018	18.9	87	T11	Single	43	N5	1.28865	22.8	140	1.1812	N	53	3.9	-0.107446
DB73	20	106	T11	Single	14	N2	1.325	23.5	154	1.18663	N	48	3.5	-0.138365
DB8D	19.8	103	T11	Single	42	N5	1.32691	23.5	154	1.18663	N	51	3.7	-0.140276
DE6E	19.4	96	T11	Single	44	N5	1.31482	22.3	135	1.21736	N	39	2.9	-0.0974588
E0A5	20.4	123	T11	Single	6	N1	1.44882	23.3	148	1.17002	N	25	2.9	-0.278799
E5A7	18.9	84	T11	Single	28	N3	1.24421	22.7	121	1.03445	N	37	3.8	-0.209765
E66F	19.4	91	T11	Single	11	N2	1.24634	23.8	152	1.12749	N	61	4.4	-0.118849
E73D	19.6	99	T11	Single	4	N1	1.31482	23.7	156	1.17187	N	57	4.1	-0.142952
E802	20.5	105	T11	Single	7	N1	1.21879	23.8	133	0.986554	N	28	3.3	-0.232233
E97D	20.4	103	T11	Single	2	N1	1.21324	24.2	155	1.09367	N	52	3.8	-0.119572
EA05	22.4	157	T11	Single	10	N1	1.39687	26.8	227	1.17929	N	70	4.4	-0.217576
EA06	18.1	87	T11	Single	15	N2	1.46718	21.6	127	1.26021	N	40	3.5	-0.206972
EA07	18.1	76	T11	Single	8	N1	1.28167	22	126	1.18332	N	50	3.9	-0.0983541
EE7D	19.1	92	T11	Single	35	N4	1.32035	23.5	160	1.23287	N	68	4.4	-0.0874784
F16B	18.5	81	T11	Single	5	N1	1.27929	22	124	1.16454	N	43	3.5	-0.114754
F496	18.9	90	T11	Single	33	N4	1.33308	23.3	156	1.23327	N	66	4.4	-0.0998165
F4FA	18.5	80	T11	Single	36	N4	1.2635	22.3	131	1.18129	N	51	3.8	-0.0822082
F62E	19.3	90	T11	Single	40	N4	1.2519	23.5	147	1.1327	N	57	4.2	-0.119206
F8B9	19.8	96	T11	Single	18	N2	1.23673	22.9	133	1.1075	N	37	3.1	-0.129228
0533	19.9	111	T12	Single	47	N5	1.40852	24	169	1.22251	Y	58	4.1	-0.186011
1089	20	105	T12	Single	8	N1	1.3125	24	156	1.12847	Y	51	4	-0.184028
1367	20.3	105	T12	Single	11	N2	1.25517	24.5	167	1.13558	Y	62	4.2	-0.119585
1767	19.3	95	T12	Single	50	N5	1.32145	23.2	153	1.22526	Y	58	3.9	-0.0961951
01B9	17.9	73	T12	Single	9	N1	1.27281	21.8	118	1.13897	Y	45	3.9	-0.13384
0B07	21.2	120	T12	Single	12	N2	1.25943	25	173	1.1072	Y	53	3.8	-0.152229
152F	19.1	96	T12	Single	25	N3	1.37775	22.5	131	1.15007	Y	35	3.4	-0.227684
2DE7	20.8	117	T12	Single	22	N3	1.30016	25.3	189	1.16708	Y	72	4.5	-0.133078
F1EF	20.5	111	T12	Single	35	N4	1.28843	24	155	1.12124	Y	44	3.5	-0.167193
FC79	19.1	90	T12	Single	36	N4	1.29164	21.9	117	1.11392	Y	27	2.8	-0.177724
2612	20.1	104	T12	Single	32	N4	1.28069	24.7	182	1.20776	N	78	4.6	-0.0729337
73E2	19.9	100	T12	Single	37	N4	1.26894	23.7	159	1.19441	N	59	3.8	-0.0745328
0F17	22.3	156	T12	Single	30	N3	1.40673	27	239	1.21425	N	83	4.7	-0.192482
11A2	20.4	117	T12	Single	16	N2	1.37815	25.5	193	1.16396	N	76	5.1	-0.21419
122D	19.4	95	T12	Single	7	N1	1.30112	22.2	126	1.15163	N	31	2.8	-0.149497
22D0	19.9	100	T12	Single	10	N1	1.26894	23.5	155	1.19434	N	55	3.6	-0.0745987
37EC	19.3	91	T12	Single	15	N2	1.26581	23.5	148	1.1404	N	57	4.2	-0.12541
59B2	20.8	125	T12	Single	18	N2	1.38906	24.7	183	1.2144	N	58	3.9	-0.174661
5A80	20.5	104	T12	Single	5	N1	1.20718	23.7	159	1.19441	N	55	3.2	-0.0127729
7BFF	18.5	86	T12	Single	34	N4	1.35826	22.2	130	1.18819	N	44	3.7	-0.170075
898F	21.1	121	T12	Single	19	N2	1.28807	25.2	185	1.15603	N	64	4.1	-0.132033
9EC5	20.9	117	T12	Single	24	N3	1.28158	24.9	177	1.1465	N	60	4	-0.135081
A382	19.9	98	T12	Single	43	N5	1.24356	24.1	162	1.15735	N	64	4.2	-0.0862125
A770	21.4	138	T12	Single	48	N5	1.40811	26	212	1.20619	N	74	4.6	-0.201924
BCE9	18.1	75	T12	Single	29	N3	1.26481	21.8	120	1.15828	N	45	3.7	-0.106536
C19C	21.4	131	T12	Single	46	N5	1.33669	25.2	191	1.19353	N	60	3.8	-0.143162
C313	18.3	88	T12	Single	31	N4	1.43592	22	139	1.30541	N	51	3.7	-0.130508
C34D	21.9	136	T12	Single	14	N2	1.29481	25	183	1.1712	N	47	3.1	-0.123612
C9FF	20	112	T12	Single	4	N1	1.4	23	139	1.14243	N	27	3	-0.257566
CB36	20.9	132	T12	Single	41	N5	1.44589	24.8	188	1.23255	N	56	3.9	-0.213344
CB4E	19.1	89	T12	Single	26	N3	1.27729	22	128	1.2021	N	39	2.9	-0.0751875
CC59	19.1	92	T12	Single	13	N2	1.32035	22.4	134	1.19223	N	42	3.3	-0.128114
D054	19.1	97	T12	Single	44	N5	1.3921	23.5	162	1.24828	N	65	4.4	-0.143826
D1FF	20.4	101	T12	Single	20	N2	1.18968	24.1	151	1.07876	N	50	3.7	-0.11092
D264	18.5	81	T12	Single	3	N1	1.27929	21.7	121	1.18415	N	40	3.2	-0.0951439
D339	18.8	82	T12	Single	38	N4	1.23407	22	119	1.11758	N	37	3.2	-0.116491
D40C	20.1	109	T12	Single	6	N1	1.34227	23.9	151	1.10607	N	42	3.8	-0.236194
D443	19.4	92	T12	Single	42	N5	1.26004	22.8	137	1.15589	N	45	3.4	-0.104146
DADD	20.1	98	T12	Single	49	N5	1.20681	23.5	143	1.10188	N	45	3.4	-0.104932
E355	19.1	90	T12	Single	33	N4	1.29164	23	137	1.126	N	47	3.9	-0.165646
E4F0	19.9	92	T12	Single	45	N5	1.16742	23.9	147	1.07677	N	55	4	-0.0906523
EA07	19.8	101	T12	Single	40	N4	1.30115	24.5	176	1.19678	N	75	4.7	-0.104365
EF8F	19.5	100	T12	Single	39	N4	1.34864	24.1	168	1.20021	N	68	4.6	-0.148428
F0DC	20.9	126	T12	Single	17	N2	1.38017	25.3	190	1.17325	N	64	4.4	-0.206913
F76F	19.5	95	T12	Single	2	N1	1.28121	24	162	1.17188	N	67	4.5	-0.109333
F7EF	19.9	103	T12	Single	21	N3	1.30701	23.7	161	1.20943	N	58	3.8	-0.097577
F8F9	21.1	120	T12	Single	28	N3	1.27742	25.2	178	1.11229	N	58	4.1	-0.16513
FCB1	19.7	96	T12	Single	23	N3	1.25566	24.2	151	1.06544	N	55	4.5	-0.190217
FDC9	20.3	112	T12	Single	27	N3	1.33884	24.6	173	1.16209	N	61	4.3	-0.176751
FFF2	19.9	113	T12	Single	1	N1	1.4339	23.7	157	1.17938	N	44	3.8	-0.254519
0732	18.9	88	T2	Sept	4	N4	1.30346	22.9	136	1.13249	Y	48	4	-0.170974
19E2	19.4	91	T2	Sept	45	N2	1.24634	22.5	131	1.15007	Y	40	3.1	-0.0962705
8384	19.7	99	T2	Sept	5	N4	1.2949	23.3	153	1.20955	Y	54	3.6	-0.0853513
9404	18.6	90	T2	Sept	47	N2	1.39863	22	127	1.19271	Y	37	3.4	-0.20592
19C1	20.3	114	T2	Sept	21	N5	1.36275	24	174	1.25868	Y	60	3.7	-0.104071
2C3E	18.3	80	T2	Sept	22	N5	1.30538	22.5	136	1.19396	Y	56	4.2	-0.111415
E4D2	19.1	87	T2	Sept	35	N1	1.24859	22.2	133	1.21561	Y	46	3.1	-0.0329823
EBF4	20.5	108	T2	Sept	39	N1	1.25361	24.2	163	1.15012	Y	55	3.7	-0.103494
F54B	21	122	T2	Sept	11	N3	1.31735	25.2	182	1.13729	Y	60	4.2	-0.180066
F9F0	20.5	110	T2	Sept	15	N3	1.27682	24.3	148	1.03144	Y	38	3.8	-0.245387
0147	19.3	91	T2	Sept	33	N1	1.26581	22.5	130	1.14129	N	39	3.2	-0.124523
1180	19.4	86	T2	Sept	18	N3	1.17786	22.3	123	1.10915	N	37	2.9	-0.0687083
4108	21.9	137	T2	Sept	16	N3	1.30433	25.6	199	1.18613	N	62	3.7	-0.1182
4826	19.1	92	T2	Sept	12	N3	1.32035	23	148	1.21641	N	56	3.9	-0.103941
0DF0	20.1	107	T2	Sept	36	N1	1.31764	22.2	123	1.12421	N	16	2.1	-0.19343
15AD	20.1	104	T2	Sept	37	N1	1.28069	23.9	154	1.12805	N	50	3.8	-0.152647
16D3	19.9	98	T2	Sept	17	N3	1.24356	23.7	139	1.04417	N	41	3.8	-0.199394
2B6A	20.2	104	T2	Sept	31	N1	1.26177	24.2	163	1.15012	N	59	4	-0.111652
2BD0	20.9	116	T2	Sept	50	N2	1.27063	25.1	180	1.13829	N	64	4.2	-0.132344
45CB	20.2	107	T2	Sept	20	N3	1.29816	24.2	163	1.15012	N	56	4	-0.148049
5DF5	19.7	96	T2	Sept	6	N4	1.25566	22.1	124	1.1488	N	28	2.4	-0.10686
721F	21	119	T2	Sept	42	N2	1.28496	25.1	170	1.07505	N	51	4.1	-0.209911
7AB8	22.7	148	T2	Sept	48	N2	1.26527	27	213	1.08215	N	65	4.3	-0.183121
8CA7	20.4	107	T2	Sept	28	N5	1.26036	25	176	1.1264	N	69	4.6	-0.133956
8FCE	21	130	T2	Sept	38	N1	1.40374	25	183	1.1712	N	53	4	-0.232536
9D05	19.7	98	T2	Sept	7	N4	1.28182	23.4	142	1.10826	N	44	3.7	-0.173563
C200	19.7	99	T2	Sept	26	N5	1.2949	23.3	155	1.22536	N	56	3.6	-0.0695402
C3B5	19.2	91	T2	Sept	46	N2	1.28569	22.8	137	1.15589	N	46	3.6	-0.129806
C8DB	19	86	T2	Sept	8	N4	1.25383	22.5	134	1.17641	N	48	3.5	-0.0774211
C9C1	20.7	114	T2	Sept	9	N4	1.28527	25.5	190	1.14586	N	76	4.8	-0.139404
CC10	20.9	118	T2	Sept	49	N2	1.29254	24.1	150	1.07162	N	32	3.2	-0.220919
D016	18.9	83	T2	Sept	23	N5	1.2294	23	137	1.126	N	54	4.1	-0.103402
D1C3	19.1	87	T2	Sept	1	N4	1.24859	22.5	131	1.15007	N	44	3.4	-0.0985194
D222	20	110	T2	Sept	34	N1	1.375	22.9	142	1.18245	N	32	2.9	-0.192552
D882	19.9	100	T2	Sept	41	N2	1.26894	24.2	167	1.17834	N	67	4.3	-0.0905997
D8BA	20.4	104	T2	Sept	13	N3	1.22502	22.2	129	1.17905	N	25	1.8	-0.0459729
DE70	19.4	94	T2	Sept	44	N2	1.28743	23.3	155	1.22536	N	61	3.9	-0.0620665
DEB7	19.1	98	T2	Sept	32	N1	1.40646	23.1	149	1.20879	N	51	4	-0.197667
DF06	21.4	124	T2	Sept	40	N1	1.26526	25.5	191	1.15189	N	67	4.1	-0.113367
E005	19.1	89	T2	Sept	43	N2	1.27729	22.9	133	1.1075	N	44	3.8	-0.169787
E6B7	20.4	112	T2	Sept	2	N4	1.31925	24.6	172	1.15538	N	60	4.2	-0.163876
E726	19.9	98	T2	Sept	19	N3	1.24356	23.2	149	1.19322	N	51	3.3	-0.0503354
E783	20.4	109	T2	Sept	29	N5	1.28391	24	169	1.22251	N	60	3.6	-0.0614026
E918	19.3	86	T2	Sept	14	N3	1.19626	22.6	123	1.06556	N	37	3.3	-0.130698
E9C2	19.5	100	T2	Sept	25	N5	1.34864	23.2	162	1.29733	N	62	3.7	-0.0513086
EC20	19.3	95	T2	Sept	30	N5	1.32145	24	134	0.969329	N	39	4.7	-0.352124
EE3E	19.4	92	T2	Sept	27	N5	1.26004	22.9	136	1.13249	N	44	3.5	-0.12755
F7C1	18.4	78	T2	Sept	10	N4	1.25211	22.5	131	1.15007	N	53	4.1	-0.102038
F963	20.4	103	T2	Sept	3	N4	1.21324	24.2	166	1.17128	N	63	3.8	-0.0419566
FB99	19	96	T2	Sept	24	N5	1.39962	22.3	133	1.19933	N	37	3.3	-0.200295
0E87	21.5	126	T3	Sept	50	N3	1.26781	25.4	184	1.12284	Y	58	3.9	-0.144976
3232	20.2	104	T3	Sept	1	N5	1.26177	24.8	170	1.11454	Y	66	4.6	-0.147232
8010	20	100	T3	Sept	2	N5	1.25	24.1	160	1.14306	Y	60	4.1	-0.10694
9436	18.5	83	T3	Sept	45	N3	1.31088	21.2	106	1.1125	Y	23	2.7	-0.198384
E770	19.4	88	T3	Sept	39	N4	1.20525	22.8	124	1.04621	Y	36	3.4	-0.159045
E7BA	20.9	115	T3	Sept	36	N4	1.25968	25	175	1.12	Y	60	4.1	-0.139676
E9C2	19.4	91	T3	Sept	16	N1	1.24634	23.7	157	1.17938	Y	66	4.3	-0.0669567
F019	21.2	131	T3	Sept	14	N1	1.37488	25.6	112	0.667572	Y	-19	4.4	-0.707305
F277	20.1	104	T3	Sept	26	N2	1.28069	24.5	169	1.14918	Y	65	4.4	-0.131512
F5D8	21.4	119	T3	Sept	25	N2	1.21424	25.1	166	1.04975	Y	47	3.7	-0.164491
1145	20.2	98	T3	Sept	27	N2	1.18897	24.1	152	1.08591	N	54	3.9	-0.103066
1749	20.9	119	T3	Sept	23	N2	1.30349	25.2	182	1.13729	N	63	4.3	-0.166205
2024	21.7	126	T3	Sept	11	N1	1.23308	24.8	170	1.11454	N	44	3.1	-0.118545
6294	19.2	92	T3	Sept	34	N4	1.29982	23.2	142	1.13717	N	50	4	-0.162655
9520	19.9	97	T3	Sept	44	N3	1.23087	24	150	1.08507	N	53	4.1	-0.145801
038C	19.1	95	T3	Sept	28	N2	1.3634	22.6	146	1.26482	N	51	3.5	-0.0985841
04A9	20.4	108	T3	Sept	13	N1	1.27214	24.5	166	1.12878	N	58	4.1	-0.143354
0BBC	19.9	103	T3	Sept	37	N4	1.30701	DEAD	15th Jan		N
0E1F	19.3	89	T3	Sept	46	N3	1.23799	23.1	137	1.11144	N	48	3.8	-0.126556
0F7B	20.8	120	T3	Sept	48	N3	1.33349	24.5	164	1.11518	N	44	3.7	-0.218313
0FC0	19.9	101	T3	Sept	3	N5	1.28163	23.7	151	1.13431	N	50	3.8	-0.147318
18EF	20.4	114	T3	Sept	49	N3	1.34281	24.5	177	1.20358	N	63	4.1	-0.139229
1B7A	19.4	96	T3	Sept	40	N4	1.31482	25.3	172	1.0621	N	76	5.9	-0.252716
1C79	19.3	93	T3	Sept	22	N2	1.29363	23.7	148	1.11177	N	55	4.4	-0.181858
27BF	20.5	108	T3	Sept	32	N4	1.25361	24	157	1.13571	N	49	3.5	-0.117903
285A	21.5	126	T3	Sept	43	N3	1.26781	24.9	174	1.12707	N	48	3.4	-0.140742
2D6B	20.4	112	T3	Sept	35	N4	1.31925	23.9	159	1.16467	N	47	3.5	-0.15458
565A	20.1	107	T3	Sept	8	N5	1.31764	25.2	172	1.0748	N	65	5.1	-0.242839
6F27	19.8	102	T3	Sept	9	N5	1.31403	24	156	1.12847	N	54	4.2	-0.185556
70FC	19.4	94	T3	Sept	33	N4	1.28743	24.2	164	1.15717	N	70	4.8	-0.130256
789D	20.5	107	T3	Sept	31	N4	1.242	24.2	158	1.11484	N	51	3.7	-0.127166
ABED	20.1	102	T3	Sept	19	N1	1.25606	24	159	1.15017	N	57	3.9	-0.105891
C534	17.8	70	T3	Sept	4	N5	1.24119	22	124	1.16454	N	54	4.2	-0.0766514
C569	19.4	91	T3	Sept	20	N1	1.24634	23.2	144	1.15318	N	53	3.8	-0.0931552
D267	19.1	85	T3	Sept	29	N2	1.21988	22.9	144	1.1991	N	59	3.8	-0.020783
D4CD	19.5	93	T3	Sept	17	N1	1.25424	23.5	149	1.14811	N	56	4	-0.106128
D888	19.9	101	T3	Sept	18	N1	1.28163	24	166	1.20081	N	65	4.1	-0.0808183
DADA	20	103	T3	Sept	6	N5	1.2875	24	160	1.15741	N	57	4	-0.130093
DEDC	19.3	96	T3	Sept	38	N4	1.33536	23.5	164	1.26369	N	68	4.2	-0.0716737
E0A8	20.1	99	T3	Sept	12	N1	1.21912	24	147	1.06337	N	48	3.9	-0.155754
E222	21.5	136	T3	Sept	15	N1	1.36843	26	200	1.13792	N	64	4.5	-0.230518
E284	19.4	96	T3	Sept	5	N5	1.31482	24.8	171	1.12109	N	75	5.4	-0.193728
E30D	18.7	79	T3	Sept	24	N2	1.2081	22.2	120	1.09679	N	41	3.5	-0.111311
E37F	19.7	100	T3	Sept	7	N5	1.30798	23	149	1.22462	N	49	3.3	-0.0833567
E9BF	21.9	134	T3	Sept	41	N3	1.27577	26	196	1.11516	N	62	4.1	-0.160613
ED37	19.9	102	T3	Sept	10	N5	1.29432	24.9	182	1.17889	N	80	5	-0.115428
ED54	19.5	94	T3	Sept	21	N2	1.26772	22.9	131	1.09085	N	37	3.4	-0.176872
EECA	19.5	101	T3	Sept	42	N3	1.36213	23.7	163	1.22445	N	62	4.2	-0.137673
F1C0	20	102	T3	Sept	30	N2	1.275	23.2	146	1.1692	N	44	3.2	-0.1058
F386	18.9	82	T3	Sept	47	N3	1.21459	23.3	138	1.09097	N	56	4.4	-0.12362
00E0	20	108	T4	Sept	10	N2	1.35	22.2	130	1.18819	Y	22	2.2	-0.161814
0271	21.5	133	T4	Sept	5	N2	1.33825	24.9	167	1.08173	Y	34	3.4	-0.256518
11FB	20.1	108	T4	Sept	43	N4	1.32995	24	161	1.16464	Y	53	3.9	-0.16531
16F8	19.4	99	T4	Sept	47	N4	1.35591	23	140	1.15065	Y	41	3.6	-0.205254
DF5B	21.1	112	T4	Sept	39	N3	1.19226	24.3	131	0.912962	Y	19	3.2	-0.279298
E4E6	17.8	68	T4	Sept	33	N3	1.20573	21.2	130	1.36438	Y	62	3.4	0.158655
E734	18.5	77	T4	Sept	24	N5	1.21612	21.9	120	1.14248	Y	43	3.4	-0.0736367
EB12	18.9	81	T4	Sept	16	N1	1.19977	22.2	128	1.16991	Y	47	3.3	-0.0298682
EE03	20.1	106	T4	Sept	29	N5	1.30532	23.6	161	1.22487	Y	55	3.5	-0.0804525
F039	21.4	131	T4	Sept	12	N1	1.33669	24.5	166	1.12878	Y	35	3.1	-0.207906
0731	21.1	125	T4	Sept	37	N3	1.33065	24.5	178	1.21038	N	53	3.4	-0.120266
2140	21.5	129	T4	Sept	9	N2	1.298	25.8	194	1.12965	N	65	4.3	-0.168352
10E4	20.2	111	T4	Sept	22	N5	1.34669	23.8	162	1.20167	N	51	3.6	-0.145027
19E5	19.8	100	T4	Sept	35	N3	1.28826	23.6	153	1.16401	N	53	3.8	-0.124256
0CCD	19.2	91	T4	Sept	6	N2	1.28569	23.3	145	1.14631	N	54	4.1	-0.139389
0EEF	19.5	106	T4	Sept	23	N5	1.42956	23.7	157	1.17938	N	51	4.2	-0.250177
0F08	19.4	93	T4	Sept	38	N3	1.27373	23.4	146	1.13948	N	53	4	-0.134255
11A1	20.5	98	T4	Sept	13	N1	1.13753	23	146	1.19997	N	48	2.5	0.0624328
18A9	20.9	116	T4	Sept	42	N4	1.27063	25.9	197	1.13388	N	81	5	-0.13675
203B	19.3	88	T4	Sept	21	N5	1.22408	22.3	125	1.12719	N	37	3	-0.0968971
27EB	19.6	101	T4	Sept	26	N5	1.34138	23	155	1.27394	N	54	3.4	-0.0674464
2F2F	20.4	112	T4	Sept	18	N1	1.31925	24.4	158	1.08765	N	46	4	-0.231605
2F62	20	101	T4	Sept	30	N5	1.2625	24	156	1.12847	N	55	4	-0.134028
3C4B	19.9	102	T4	Sept	34	N3	1.29432	23.9	164	1.2013	N	62	4	-0.0930215
3CF8	18.8	87	T4	Sept	31	N3	1.30932	23.2	148	1.18522	N	61	4.4	-0.124103
45CE	16.9	65	T4	Sept	36	N3	1.34665	21.1	114	1.21355	N	49	4.2	-0.133096
74AC	19.5	94	T4	Sept	4	N2	1.26772	22.5	123	1.07984	N	29	3	-0.187887
C2AF	20	105	T4	Sept	40	N3	1.3125	23	141	1.15887	N	36	3	-0.153628
C5C3	20.3	107	T4	Sept	44	N4	1.27907	25	180	1.152	N	73	4.7	-0.127074
C73F	21.7	129	T4	Sept	14	N1	1.26244	25.3	186	1.14855	N	57	3.6	-0.113885
C83A	20.4	115	T4	Sept	17	N1	1.35459	24.6	175	1.17553	N	60	4.2	-0.179061
C8C4	19.3	94	T4	Sept	11	N1	1.30754	22.9	135	1.12416	N	41	3.6	-0.183385
C93D	20.7	119	T4	Sept	27	N5	1.34164	24.8	185	1.21288	N	66	4.1	-0.128763
CDA5	21.2	127	T4	Sept	7	N2	1.3329	25.3	196	1.2103	N	69	4.1	-0.122592
D288	19	90	T4	Sept	48	N4	1.31214	23.9	154	1.12805	N	64	4.9	-0.184098
D43F	19.7	88	T4	Sept	20	N1	1.15102	23.7	148	1.11177	N	60	4	-0.0392486
D823	19.2	88	T4	Sept	32	N3	1.24331	22.9	131	1.09085	N	43	3.7	-0.152459
DB55	21.9	140	T4	Sept	25	N5	1.33289	27.5	259	1.24538	N	119	5.6	-0.0875148
DC20	19.3	96	T4	Sept	2	N2	1.33536	24	167	1.20804	N	71	4.7	-0.127319
DCD7	22.5	153	T4	Sept	28	N5	1.34321	26.1	214	1.20363	N	61	3.6	-0.139582
DF44	20.9	121	T4	Sept	19	N1	1.3254	24.5	174	1.18318	N	53	3.6	-0.142218
DF48	20.1	100	T4	Sept	49	N4	1.23144	25	176	1.1264	N	76	4.9	-0.105036
E744	20.7	114	T4	Sept	3	N2	1.28527	24.1	179	1.2788	N	65	3.4	-0.00647049
EA4C	20.5	111	T4	Sept	15	N1	1.28843	23.5	152	1.17122	N	41	3	-0.117208
EA8A	20.8	112	T4	Sept	8	N2	1.24459	24.4	179	1.23221	N	67	3.6	-0.0123882
EC3D	20.2	108	T4	Sept	1	N2	1.3103	24.1	166	1.18592	N	58	3.9	-0.124372
ECAC	20.4	108	T4	Sept	41	N4	1.27214	25.4	190	1.15945	N	82	5	-0.112684
EDCA	19.8	106	T4	Sept	45	N4	1.36556	23.5	156	1.20205	N	50	3.7	-0.163513
EFCF	20.2	112	T4	Sept	50	N4	1.35883	24.8	179	1.17354	N	67	4.6	-0.185286
F669	21.4	118	T4	Sept	46	N4	1.20404	23.9	142	1.04015	N	24	2.5	-0.163893
1292	20.1	112	T5	Quad	33	N5	1.37921	23.7	167	1.2545	Y	55	3.6	-0.124706
8457	19.9	97	T5	Quad	31	N5	1.23087	23.5	147	1.1327	Y	50	3.6	-0.0981739
08BA	20.9	121	T5	Quad	8	N3	1.3254	26.8	222	1.15332	Y	101	5.9	-0.172082
0C3E	19.5	103	T5	Quad	9	N3	1.3891	23	140	1.15065	Y	37	3.5	-0.238446
E414	19.1	89	T5	Quad	16	N1	1.27729	23	135	1.10956	Y	46	3.9	-0.167733
EAC0	20.4	110	T5	Quad	18	N1	1.29569	25	180	1.152	Y	70	4.6	-0.143693
ED5A	19.7	97	T5	Quad	42	N4	1.26874	24.4	172	1.18402	Y	75	4.7	-0.0847214
F144	19.8	99	T5	Quad	49	N4	1.27538	23.2	147	1.17721	Y	48	3.4	-0.0981716
FCB8	19.7	97	T5	Quad	28	N2	1.26874	23	143	1.17531	Y	46	3.3	-0.093431
FF8D	19.7	100	T5	Quad	26	N2	1.30798	24	157	1.13571	Y	57	4.3	-0.172275
0928	20.2	104	T5	Quad	25	N2	1.26177	23.5	143	1.10188	N	39	3.3	-0.159892
1025	19.3	90	T5	Quad	47	N4	1.2519	22.2	127	1.16077	N	37	2.9	-0.0911364
3742	21	124	T5	Quad	48	N4	1.33895	25.8	203	1.18205	N	79	4.8	-0.156895
6205	18.9	85	T5	Quad	20	N1	1.25902	23	140	1.15065	N	55	4.1	-0.108369
7013	20.5	111	T5	Quad	44	N4	1.28843	23.5	152	1.17122	N	41	3	-0.117208
03E9	19.9	101	T5	Quad	40	N5	1.28163	24.9	187	1.21128	N	86	5	-0.0703512
193C	20.3	107	T5	Quad	11	N1	1.27907	24.5	168	1.14238	N	61	4.2	-0.136693
1DA6	20.9	121	T5	Quad	27	N2	1.3254	25	180	1.152	N	59	4.1	-0.173399
3D5E	19.3	90	T5	Quad	46	N4	1.2519	24.3	172	1.1987	N	82	5	-0.0532051
457B	19	92	T5	Quad	32	N5	1.3413	23.3	158	1.24908	N	66	4.3	-0.0922261
461C	18.7	86	T5	Quad	14	N1	1.31514	23.3	148	1.17002	N	62	4.6	-0.145123
9B0C	21.9	139	T5	Quad	36	N5	1.32337	25.3	207	1.27823	N	68	3.4	-0.0451442
A12A6	19.7	103	T5	Quad	3	N3	1.34722	24.4	163	1.12207	N	60	4.7	-0.225155
ABD2	20.7	119	T5	Quad	15	N1	1.34164	24	153	1.10677	N	34	3.3	-0.234869
BD74	20.4	114	T5	Quad	17	N1	1.34281	24.6	173	1.16209	N	59	4.2	-0.180717
C349	16.5	59	T5	Quad	6	N3	1.31341	20.9	114	1.24872	N	55	4.4	-0.0646869
CA44	18.7	85	T5	Quad	12	N1	1.29985	21.2	117	1.22794	N	32	2.5	-0.0719094
CE55	20.1	105	T5	Quad	7	N3	1.29301	24.2	178	1.25595	N	73	4.1	-0.0370533
D1B4	19.4	97	T5	Quad	23	N2	1.32852	23	148	1.21641	N	51	3.6	-0.11211
D36A	20.1	108	T5	Quad	30	N2	1.32995	24.5	166	1.12878	N	58	4.4	-0.201169
D9C7	18.7	83	T5	Quad	29	N2	1.26927	22.9	133	1.1075	N	50	4.2	-0.161764
DBB9	18	78	T5	Quad	22	N2	1.33745	21.8	120	1.15828	N	42	3.8	-0.179173
DCD8	21.4	128	T5	Quad	34	N5	1.30608	25.2	203	1.26851	N	75	3.8	-0.0375651
DCDB	21.1	124	T5	Quad	13	N1	1.32	24.9	174	1.12707	N	50	3.8	-0.19293
DD14	19	92	T5	Quad	41	N4	1.3413	23.2	150	1.20123	N	58	4.2	-0.14007
E0F4	18.6	82	T5	Quad	50	N4	1.27431	23.5	154	1.18663	N	72	4.9	-0.0876748
E308	20.1	109	T5	Quad	1	N3	1.34227	24.4	184	1.26663	N	75	4.3	-0.0756393
E31C	19.6	98	T5	Quad	19	N1	1.30154	23	137	1.126	N	39	3.4	-0.175544
E669	18.7	80	T5	Quad	43	N4	1.22339	22.8	132	1.1137	N	52	4.1	-0.109688
E66C	18.9	90	T5	Quad	35	N5	1.33308	22.5	126	1.10617	N	36	3.6	-0.22691
E706	21.9	140	T5	Quad	24	N2	1.33289	26	206	1.17205	N	66	4.1	-0.160841
E83D	20.7	121	T5	Quad	45	N4	1.36419	24	150	1.08507	N	29	3.3	-0.279119
EA8A	20.1	103	T5	Quad	21	N2	1.26838	24.1	167	1.19307	N	64	4	-0.0753106
EB10	19.4	95	T5	Quad	5	N3	1.30112	24.8	183	1.19976	N	88	5.4	-0.101359
EDB5	20.4	105	T5	Quad	39	N5	1.2368	23.6	162	1.23248	N	57	3.2	-0.00432055
F0DA	18.7	94	T5	Quad	37	N5	1.43748	23.3	152	1.20164	N	58	4.6	-0.23584
F62A	19.1	99	T5	Quad	10	N3	1.42081	22.3	142	1.28048	N	43	3.2	-0.140324
F6B0	18.7	81	T5	Quad	4	N3	1.23868	21.9	117	1.11392	N	36	3.2	-0.124764
FA83	21.1	124	T5	Quad	2	N3	1.32	26	189	1.07533	N	65	4.9	-0.244671
FB7B	20.1	109	T5	Quad	38	N5	1.34227	23.5	144	1.10958	N	35	3.4	-0.232684
0E67	18.9	88	T6	Quad	3	N1	1.30346	22	121	1.13636	Y	33	3.1	-0.167095
1468	21.4	126	T6	Quad	21	N3	1.28567	25	175	1.12	Y	49	3.6	-0.165669
1803	19.2	87	T6	Quad	47	N2	1.22918	22.5	127	1.11495	Y	40	3.3	-0.114228
3198	20.1	109	T6	Quad	44	N2	1.34227	24.1	156	1.11448	Y	47	4	-0.227782
3610	19	91	T6	Quad	30	N3	1.32672	22.8	133	1.12214	Y	42	3.8	-0.204584
12A1	21.1	130	T6	Quad	7	N1	1.38387	25.1	186	1.17623	Y	56	4	-0.207643
C234	18.1	76	T6	Quad	12	N4	1.28167	22	128	1.2021	Y	52	3.9	-0.0795712
CC94	18.4	81	T6	Quad	11	N4	1.30026	21.6	113	1.12129	Y	32	3.2	-0.178976
DD97	21	119	T6	Quad	35	N5	1.28496	24.6	188	1.26285	Y	69	3.6	-0.0221062
EEC8	21.3	123	T6	Quad	32	N5	1.27282	24.5	155	1.05398	Y	32	3.2	-0.218835
0927	21.9	131	T6	Quad	38	N5	1.24721	25.8	199	1.15876	N	68	3.9	-0.0884469
1424	19.9	105	T6	Quad	31	N5	1.33239	24.5	170	1.15598	N	65	4.6	-0.176405
4715	20.7	112	T6	Quad	14	N4	1.26272	25.4	186	1.13504	N	74	4.7	-0.127678
5935	21.8	125	T6	Quad	39	N5	1.20654	26.6	212	1.1264	N	87	4.8	-0.0801411
18E9	20.5	114	T6	Quad	24	N3	1.32325	25.1	176	1.11299	N	62	4.6	-0.210264
07B3	19.9	99	T6	Quad	40	N5	1.25625	23.5	190	1.46403	N	91	3.6	0.20778
0A17	20.6	116	T6	Quad	25	N3	1.32696	24.5	183	1.24438	N	67	3.9	-0.0825759
0BF5	20.1	96	T6	Quad	34	N5	1.18218	23.5	152	1.17122	N	56	3.4	-0.0109544
0C62	19.9	98	T6	Quad	37	N5	1.24356	23.5	147	1.1327	N	49	3.6	-0.110863
2CA4	19.4	92	T6	Quad	27	N3	1.26004	23.8	150	1.11265	N	58	4.4	-0.14738
2DA9	19.5	100	T6	Quad	10	N1	1.34864	23.6	162	1.23248	N	62	4.1	-0.116163
2F2F	19.9	91	T6	Quad	4	N1	1.15473	24	156	1.12847	N	65	4.1	-0.0262623
34C4	19.7	99	T6	Quad	8	N1	1.2949	23.6	142	1.08032	N	43	3.9	-0.214581
9ACC	21.1	122	T6	Quad	43	N2	1.29871	26.2	204	1.1343	N	82	5.1	-0.164415
C4FA	19.5	97	T6	Quad	49	N2	1.30818	24.1	165	1.17878	N	68	4.6	-0.129401
CA03	20.8	120	T6	Quad	22	N3	1.33349	24.5	171	1.16278	N	51	3.7	-0.170714
CD69	18.7	89	T6	Quad	46	N2	1.36102	22.5	129	1.13251	N	40	3.8	-0.228512
CE2D	20.9	118	T6	Quad	36	N5	1.29254	26.1	201	1.13051	N	83	5.2	-0.162027
D182	19.4	88	T6	Quad	9	N1	1.20525	23.5	141	1.08646	N	53	4.1	-0.118786
D500	19.4	96	T6	Quad	29	N3	1.31482	24	167	1.20804	N	71	4.6	-0.106775
D5EE	18.5	86	T6	Quad	18	N4	1.35826	22.7	149	1.27382	N	63	4.2	-0.0844393
DA04	19.4	93	T6	Quad	48	N2	1.27373	23	142	1.16709	N	49	3.6	-0.10664
DA99	20.4	110	T6	Quad	19	N4	1.29569	25.1	189	1.1952	N	79	4.7	-0.100493
DB65	18.7	89	T6	Quad	33	N5	1.36102	22.9	142	1.18245	N	53	4.2	-0.178575
DBF8	19.4	91	T6	Quad	16	N4	1.24634	24	163	1.17911	N	72	4.6	-0.0672303
DDC7	19.4	94	T6	Quad	26	N3	1.28743	22.5	132	1.15885	N	38	3.1	-0.128579
DF40	18.7	92	T6	Quad	20	N4	1.4069	22.5	138	1.21152	N	46	3.8	-0.195377
E057	19.7	98	T6	Quad	41	N2	1.28182	23.9	150	1.09875	N	52	4.2	-0.183074
E1F7	19.9	107	T6	Quad	13	N4	1.35776	23.6	160	1.21726	N	53	3.7	-0.140503
ED7A	20	97	T6	Quad	23	N3	1.2125	23.6	154	1.17161	N	57	3.6	-0.0408856
EF62	17.7	73	T6	Quad	45	N2	1.31645	21.9	127	1.20913	N	54	4.2	-0.107321
EFB2	19.9	103	T6	Quad	42	N2	1.30701	23.7	161	1.20943	N	58	3.8	-0.097577
F180	19.9	94	T6	Quad	5	N1	1.1928	23.8	143	1.06073	N	49	3.9	-0.132072
F312	20.4	116	T6	Quad	17	N4	1.36637	24.4	175	1.20467	N	59	4	-0.161696
F33A	21.1	124	T6	Quad	15	N4	1.32	25.5	203	1.22427	N	79	4.4	-0.095736
F3E8	20.9	117	T6	Quad	1	N1	1.28158	24.3	170	1.18476	N	53	3.4	-0.0968246
F3F3	19.3	93	T6	Quad	28	N3	1.29363	23.8	157	1.16458	N	64	4.5	-0.129054
F62D	16.7	58	T6	Quad	2	N1	1.24531	21	107	1.15538	N	49	4.3	-0.0899304
F879	20.5	115	T6	Quad	50	N2	1.33486	24.3	176	1.22657	N	61	3.8	-0.108287
FFF4	19.5	93	T6	Quad	6	N1	1.25424	23.5	138	1.06335	N	45	4	-0.190887
0517	20.3	112	T7	Quad	20	N1	1.33884	23.5	146	1.12499	Y	34	3.2	-0.213852
1055	20	103	T7	Quad	11	N1	1.2875	25	177	1.1328	Y	74	5	-0.1547
1147	21.9	138	T7	Quad	26	N5	1.31385	25.3	205	1.26588	Y	67	3.4	-0.0479736
1548	18.9	88	T7	Quad	9	N3	1.30346	22.2	128	1.16991	Y	40	3.3	-0.133552
2520	19.4	95	T7	Quad	5	N3	1.30112	23	135	1.10956	Y	40	3.6	-0.191565
00FF	19.4	109	T7	Quad	29	N5	1.49287	22.8	136	1.14745	Y	27	3.4	-0.345416
DD96	17.9	71	T7	Quad	37	N4	1.23794	20.4	93	1.09545	Y	22	2.5	-0.142489
E986	19.4	91	T7	Quad	41	N2	1.24634	24	153	1.10677	Y	62	4.6	-0.139568
EB79	20.8	112	T7	Quad	45	N2	1.24459	24.2	156	1.10072	Y	44	3.4	-0.143871
FD5A	21.1	126	T7	Quad	39	N4	1.34129	25.2	191	1.19353	Y	65	4.1	-0.147766
0405	19.1	93	T7	Quad	36	N4	1.3347	22.2	126	1.15163	N	33	3.1	-0.183071
1082	19.7	105	T7	Quad	49	N2	1.37338	24.2	165	1.16423	N	60	4.5	-0.209152
1252	20	101	T7	Quad	38	N4	1.2625	24	159	1.15017	N	58	4	-0.112326
4243	19	96	T7	Quad	35	N4	1.39962	23.9	163	1.19397	N	67	4.9	-0.20565
01F0	19.3	91	T7	Quad	48	N2	1.26581	23.8	143	1.06073	N	52	4.5	-0.205082
042A	19.4	87	T7	Quad	46	N2	1.19155	23.1	128	1.03842	N	41	3.7	-0.153133
0B24	19	94	T7	Quad	13	N1	1.37046	24	162	1.17188	N	68	5	-0.198587
0FBA	21.4	130	T7	Quad	34	N4	1.32648	25	179	1.1456	N	49	3.6	-0.180884
124E	20.9	120	T7	Quad	43	N2	1.31444	26	199	1.13223	N	79	5.1	-0.182219
152B	20.9	116	T7	Quad	24	N5	1.27063	24.5	167	1.13558	N	51	3.6	-0.135049
284A	17.9	78	T7	Quad	7	N3	1.35999	22.1	131	1.21365	N	53	4.2	-0.146337
31F9	20.2	104	T7	Quad	42	N2	1.26177	23.8	153	1.13491	N	49	3.6	-0.126859
39B1	19.7	97	T7	Quad	14	N1	1.26874	23.5	147	1.1327	N	50	3.8	-0.136044
477B	20.4	104	T7	Quad	10	N3	1.22502	24	144	1.04167	N	40	3.6	-0.183352
535A	18.7	76	T7	Quad	25	N5	1.16222	23	139	1.14243	N	63	4.3	-0.0197867
69EC	18.2	77	T7	Quad	50	N2	1.27725	22.3	129	1.16326	N	52	4.1	-0.113996
6F05	19.7	101	T7	Quad	19	N1	1.32106	23.5	151	1.16352	N	50	3.8	-0.157542
8AB6	18	77	T7	Quad	22	N5	1.3203	21.5	123	1.23763	N	46	3.5	-0.0826749
8C86	19.8	101	T7	Quad	40	N4	1.30115	23.2	145	1.16119	N	44	3.4	-0.139953
9F52	18.6	79	T7	Quad	12	N1	1.22769	21.6	118	1.1709	N	39	3	-0.0567861
BD92	20.1	104	T7	Quad	17	N1	1.28069	24	150	1.08507	N	46	3.9	-0.195624
C23E	19.4	97	T7	Quad	3	N3	1.32852	23.6	158	1.20205	N	61	4.2	-0.126469
C686	19.4	100	T7	Quad	32	N4	1.3696	22.2	133	1.21561	N	33	2.8	-0.153998
C6C3	20.8	115	T7	Quad	31	N4	1.27793	25.1	191	1.20785	N	76	4.3	-0.0700845
C6FF	18.9	90	T7	Quad	4	N3	1.33308	23.1	147	1.19256	N	57	4.2	-0.14052
C9FE	19.6	99	T7	Quad	21	N5	1.31482	25.1	185	1.1699	N	86	5.5	-0.144917
D341	18.4	74	T7	Quad	44	N2	1.1879	22.2	117	1.06937	N	43	3.8	-0.118528
D393	19.1	92	T7	Quad	33	N4	1.32035	24.1	164	1.17164	N	72	5	-0.14871
DBBB	20.8	116	T7	Quad	47	N2	1.28904	24.8	183	1.19976	N	67	4	-0.0892801
DBBD	20	119	T7	Quad	30	N5	1.4875	25	190	1.216	N	71	5	-0.2715
DC7E	20.5	105	T7	Quad	2	N3	1.21879	24.9	173	1.12059	N	68	4.4	-0.0981933
DCDD	19	91	T7	Quad	15	N1	1.32672	23.5	150	1.15581	N	59	4.5	-0.170911
DE2B	19.7	94	T7	Quad	8	N3	1.2295	24	162	1.17188	N	68	4.3	-0.0576268
DE6F	20.5	118	T7	Quad	28	N5	1.36968	24.9	189	1.22423	N	71	4.4	-0.145452
E9C4	19.3	92	T7	Quad	27	N5	1.27972	23.5	137	1.05564	N	45	4.2	-0.22408
EA09	20.4	107	T7	Quad	18	N1	1.26036	24.1	163	1.16449	N	56	3.7	-0.0958642
F057	19.7	105	T7	Quad	16	N1	1.37338	21.1	162	1.72452	N	57	1.4	0.351138
F239	19.7	103	T7	Quad	6	N3	1.34722	24	160	1.15741	N	57	4.3	-0.189813
F333	19.1	97	T7	Quad	23	N5	1.3921	23	157	1.29038	N	60	3.9	-0.101728
FCE0	19.9	100	T7	Quad	1	N3	1.26894	23.2	141	1.12916	N	41	3.3	-0.13978
00E5	18.9	88	T8	Quad	23	N4	1.30346	22.2	129	1.17905	Y	41	3.3	-0.124413
1268	19.5	102	T8	Quad	33	N2	1.37561	24	166	1.20081	Y	64	4.5	-0.174803
1877	18.7	84	T8	Quad	26	N4	1.28456	22.9	140	1.16579	Y	56	4.2	-0.118767
3898	18.4	75	T8	Quad	36	N2	1.20395	22.9	136	1.13249	Y	61	4.5	-0.0714632
D720	19.8	97	T8	Quad	12	N5	1.24961	23	138	1.13422	Y	41	3.2	-0.115399
D7F2	21.3	127	T8	Quad	7	N1	1.31421	24.5	166	1.12878	Y	39	3.2	-0.185429
F105	19.2	93	T8	Quad	3	N1	1.31395	23.3	158	1.24908	Y	65	4.1	-0.064874
F6B4	19.2	95	T8	Quad	18	N5	1.34221	22.2	136	1.24303	Y	41	3	-0.0991829
F73B	20.5	117	T8	Quad	44	N3	1.35808	24.9	192	1.24366	Y	75	4.4	-0.114412
F7BF	19.1	92	T8	Quad	42	N3	1.32035	22.4	127	1.12995	Y	35	3.3	-0.190395
2953	18.7	88	T8	Quad	5	N1	1.34573	21.5	116	1.16719	N	28	2.8	-0.178537
6193	20.1	111	T8	Quad	14	N5	1.36689	24.7	178	1.18122	N	67	4.6	-0.185678
93E3	20.6	116	T8	Quad	6	N1	1.32696	24	156	1.12847	N	40	3.4	-0.198483
020D	19.4	95	T8	Quad	38	N2	1.30112	23.9	154	1.12805	N	59	4.5	-0.173077
06AE	19.1	93	T8	Quad	48	N3	1.3347	23.1	150	1.2169	N	57	4	-0.117796
06DD	18.4	82	T8	Quad	47	N3	1.31632	22	125	1.17393	N	43	3.6	-0.142387
11B4	20.2	105	T8	Quad	15	N5	1.2739	23.2	143	1.14518	N	38	3	-0.128724
126F	19.4	99	T8	Quad	8	N1	1.35591	23.8	165	1.22392	N	66	4.4	-0.131987
17CA	19.4	91	T8	Quad	1	N1	1.24634	23.5	150	1.15581	N	59	4.1	-0.0905258
20DA	19.4	107	T8	Quad	4	N1	1.46548	23.3	169	1.33604	N	62	3.9	-0.129437
23D8	20.1	112	T8	Quad	21	N4	1.37921	23.1	145	1.17634	N	33	3	-0.20287
24FA	18.2	74	T8	Quad	10	N1	1.22749	DEAD	4th Feb		N
287C	19.1	86	T8	Quad	9	N1	1.23424	22.5	124	1.08861	N	38	3.4	-0.145622
2D42	21	120	T8	Quad	39	N2	1.29576	25.6	192	1.14441	N	72	4.6	-0.151347
332F	20.2	110	T8	Quad	11	N5	1.33456	23.7	156	1.17187	N	46	3.5	-0.162691
45D0	20.6	106	T8	Quad	16	N5	1.21256	24	161	1.16464	N	55	3.4	-0.0479215
4AFC	19.4	100	T8	Quad	41	N3	1.3696	23	148	1.21641	N	48	3.6	-0.153198
4CD7	18.1	83	T8	Quad	13	N5	1.39972	21.5	122	1.22756	N	39	3.4	-0.172159
59A1	20.9	123	T8	Quad	37	N2	1.34731	25	175	1.12	N	52	4.1	-0.227306
74DC	21	122	T8	Quad	28	N4	1.31735	24.7	171	1.13476	N	49	3.7	-0.182589
A845	21.4	132	T8	Quad	49	N3	1.34689	24.3	174	1.21264	N	42	2.9	-0.134256
B04D	19.2	92	T8	Quad	45	N3	1.29982	22	122	1.14576	N	30	2.8	-0.154068
BA1C	21	122	T8	Quad	31	N2	1.31735	25.3	206	1.27205	N	84	4.3	-0.045298
C167	19.7	99	T8	Quad	20	N5	1.2949	23.9	159	1.16467	N	60	4.2	-0.130229
C5A3	18	75	T8	Quad	17	N5	1.28601	22	122	1.14576	N	47	4	-0.140253
D153	19.9	108	T8	Quad	2	N1	1.37045	22.6	134	1.16086	N	26	2.7	-0.209595
D1A6	21.1	117	T8	Quad	50	N3	1.24548	25	160	1.024	N	43	3.9	-0.221485
D3BA	21.5	125	T8	Quad	19	N5	1.25775	25.5	173	1.04334	N	48	4	-0.214412
D9CC	19.9	96	T8	Quad	30	N4	1.21818	24	157	1.13571	N	61	4.1	-0.0824755
DC7A	18.9	89	T8	Quad	25	N4	1.31827	23.2	150	1.20123	N	61	4.3	-0.117038
DC7B	22.1	144	T8	Quad	32	N2	1.33409	26.3	220	1.20936	N	76	4.2	-0.124732
E66D	20.5	116	T8	Quad	22	N4	1.34647	24	161	1.16464	N	45	3.5	-0.181828
E7BD	20.7	117	T8	Quad	43	N3	1.31909	24.1	161	1.1502	N	44	3.4	-0.168888
E99D	20.7	119	T8	Quad	46	N3	1.34164	26	206	1.17205	N	87	5.3	-0.169587
EB3D	21.1	119	T8	Quad	40	N2	1.26678	24.9	165	1.06877	N	46	3.8	-0.198001
ED33	21.7	128	T8	Quad	34	N2	1.25265	25.5	172	1.03731	N	44	3.8	-0.215345
ED39	21.1	135	T8	Quad	35	N2	1.4371	24.1	172	1.22879	N	37	3	-0.208309
EF92	22	136	T8	Quad	27	N4	1.27724	25.5	185	1.11571	N	49	3.5	-0.161526
F21D	19.1	93	T8	Quad	29	N4	1.3347	23.9	162	1.18665	N	69	4.8	-0.148051
F84D	19	96	T8	Quad	24	N4	1.39962	22.2	139	1.27045	N	43	3.2	-0.129176
0525	19.7	99	T9	Single	14	N5	1.2949	23.2	150	1.20123	Y	51	3.5	-0.0936677
1822	19.9	106	T9	Single	4	N2	1.34508	23.3	155	1.22536	Y	49	3.4	-0.119715
2153	20.1	108	T9	Single	8	N2	1.32995	24	150	1.08507	Y	42	3.9	-0.244881
8998	20.9	129	T9	Single	40	N3	1.41303	24.2	168	1.1854	Y	39	3.3	-0.227633
08AA	20.3	104	T9	Single	23	N1	1.24321	25.5	182	1.09762	Y	78	5.2	-0.145595
0A33	21.1	131	T9	Single	32	N3	1.39452	25.8	208	1.21117	Y	77	4.7	-0.18335
0CC6	20.8	123	T9	Single	25	N1	1.36683	24.8	186	1.21943	Y	63	4	-0.147399
0DB2	19.4	98	T9	Single	18	N5	1.34221	23.5	147	1.1327	Y	49	4.1	-0.209514
FD25	21.2	126	T9	Single	45	N4	1.3224	24.8	173	1.1342	Y	47	3.6	-0.188197
FF65	18.3	78	T9	Single	41	N4	1.27274	22	123	1.15515	Y	45	3.7	-0.117598
0416	18.7	87	T9	Single	50	N4	1.33044	23.2	143	1.14518	N	56	4.5	-0.185262
9324	19.5	95	T9	Single	6	N2	1.28121	22.1	130	1.20439	N	35	2.6	-0.0768201
9E96	20.6	112	T9	Single	24	N1	1.2812	24.3	164	1.14294	N	52	3.7	-0.138254
02C2	21	116	T9	Single	49	N4	1.25256	25.3	186	1.14855	N	70	4.3	-0.104011
07AE	18.7	87	T9	Single	3	N2	1.33044	22.8	145	1.22339	N	58	4.1	-0.107051
0B7B	20.1	120	T9	Single	42	N4	1.47772	26	221	1.2574	N	101	5.9	-0.220327
0CD4	19	92	T9	Single	1	N2	1.3413	22.4	133	1.18333	N	41	3.4	-0.157969
138E	19.8	108	T9	Single	7	N2	1.39132	22.5	155	1.36077	N	47	2.7	-0.0305555
182C	21.8	129	T9	Single	29	N1	1.24515	26.9	205	1.05317	N	76	5.1	-0.191979
23FA	19.7	94	T9	Single	16	N5	1.2295	24.8	174	1.14076	N	80	5.1	-0.088742
3C2F	18.5	75	T9	Single	48	N4	1.18453	21.8	107	1.0328	N	32	3.3	-0.151735
52D1	18.9	89	T9	Single	43	N4	1.31827	23.5	156	1.20205	N	67	4.6	-0.116225
5E8D	18.3	86	T9	Single	30	N1	1.40328	21.6	126	1.25029	N	40	3.3	-0.152997
61FE	18.2	75	T9	Single	31	N3	1.24408	22.1	114	1.05616	N	39	3.9	-0.187921
6C65	20.7	117	T9	Single	46	N4	1.31909	25	182	1.1648	N	65	4.3	-0.154291
809E	19.5	94	T9	Single	9	N2	1.26772	23.2	136	1.08912	N	42	3.7	-0.178604
8F3F	19.7	100	T9	Single	38	N3	1.30798	24.3	157	1.09416	N	57	4.6	-0.213821
A907	20.3	113	T9	Single	12	N5	1.3508	24.5	177	1.20358	N	64	4.2	-0.147218
AA63	20.1	106	T9	Single	22	N1	1.30532	23.8	155	1.14974	N	49	3.7	-0.155579
CB55	19.2	91	T9	Single	37	N3	1.28569	23	137	1.126	N	46	3.8	-0.159698
CC24	20.7	117	T9	Single	26	N1	1.31909	23.2	149	1.19322	N	32	2.5	-0.125866
D656	19.9	108	T9	Single	34	N3	1.37045	24.5	185	1.25798	N	77	4.6	-0.112475
DE6C	18.5	89	T9	Single	28	N1	1.40564	21.9	123	1.17104	N	34	3.4	-0.2346
E12B	19	92	T9	Single	13	N5	1.3413	23.3	156	1.23327	N	64	4.3	-0.108037
E161	18.7	84	T9	Single	36	N3	1.28456	22.8	138	1.16433	N	54	4.1	-0.120234
E4B2	20	98	T9	Single	10	N2	1.225	24.1	158	1.12877	N	60	4.1	-0.0962287
E4C5	19.4	103	T9	Single	19	N5	1.41069	22.9	149	1.24074	N	46	3.5	-0.169954
E569	20.6	109	T9	Single	47	N4	1.24688	24	153	1.10677	N	44	3.4	-0.14011
E56D	17.2	67	T9	Single	15	N5	1.31671	21	110	1.18778	N	43	3.8	-0.128931
E6EF	20.9	124	T9	Single	27	N1	1.35826	24.5	180	1.22398	N	56	3.6	-0.13428
E702	20	109	T9	Single	20	N5	1.3625	24.6	184	1.23598	N	75	4.6	-0.126517
E877	21.1	128	T9	Single	44	N4	1.36258	24.8	177	1.16043	N	49	3.7	-0.202154
E988	19.4	90	T9	Single	35	N3	1.23264	23.3	146	1.15421	N	56	3.9	-0.0784323
EC71	19.2	91	T9	Single	5	N2	1.28569	22.9	137	1.14081	N	46	3.7	-0.144882
EDA7	20.3	110	T9	Single	11	N5	1.31494	24.4	160	1.10141	N	50	4.1	-0.213522
F03F	19.5	92	T9	Single	39	N3	1.24075	24.2	165	1.16423	N	73	4.7	-0.0765217
F12A6	19.8	103	T9	Single	33	N3	1.32691	23	140	1.15065	N	37	3.2	-0.176257
F175	21.2	120	T9	Single	21	N1	1.25943	25	166	1.0624	N	46	3.8	-0.197029
F491	20.8	121	T9	Single	17	N5	1.34461	25	185	1.184	N	64	4.2	-0.160607
F493	19.1	89	T9	Single	2	N2	1.27729	23	125	1.02737	N	36	3.9	-0.249922

## Sheet: lGTH_WGT_HARVEST_570 days 
SAMPLE DETAILS		Otolith samples 90 days	Last mortality estimate	Delicing event	Fish measured at harvest (570 days)
Treatmentall	Pit Tag Number	Sampled (YES/NO)	Survival prior to delicing event (1yes/2no)	Morts killed in delicing event	Length	Weight	condition factor
C1	B409	NO	1		62	2772	1.1631
C1	C385	NO	1		66	3728	1.29671
C1	7FD8	NO	1		67	3638	1.20959
C1	8AA9	NO	1		67	3554	1.18166
C1	E905	NO	1		68	3830	1.21807
C1	FFD9	NO	1		68	4962	1.57808
C1	E981	NO	1		68	3490	1.10994
C1	4B5E	NO	1		69	3684	1.12143
C1	FE50	NO	1		69	4450	1.35461
C1	10F0	NO	1		70	4666	1.36035
C1	C9C6	NO	1		70	4108	1.19767
C1	EBBE	NO	1		70	4123	1.20204
C1	F492	NO	1		70	5156	1.50321
C1	83CF	NO	1		70	4350	1.26822
C1	ED6D	NO	1		70	4362	1.27172
C1	FB2D	NO	1		71	5184	1.4484
C1	E97C	NO	1		72	4848	1.29887
C1	E983	NO	1		72	5626	1.50731
C1	F2FD	NO	1		72	5522	1.47945
C1	392D	NO	1		73	5436	1.39737
C1	AA62	NO	1		73	5262	1.35264
C1	C8C8	NO	1		73	6320	1.62461
C1	EEBC	NO	1		73	5988	1.53926
C1	E514	NO	1		73	5196	1.33567
C1	F739	NO	1		74	6090	1.50287
C1	E5BE	NO	1		74	4984	1.22994
C1	F2A6	NO	1		75	4964	1.17665
C1	F45A	NO	1		75	5890	1.39615
C1	5F7E	NO	1		75	6155	1.45896
C1	D6E2	NO	1		76	5748	1.30941
C1	F706	NO	1		76	5992	1.36499
C1	4979	NO	1		77	6620	1.45006
C1	F34C	NO	1		78	6320	1.33178
C1	E984	NO	1		80	7910	1.54492
C1	F84C	NO	1		81	7890	1.48464
C1	F5F2	NO	1		82	8275	1.50081
C1	2C85	NO	1	YES
C1	DF7D	NO	1	YES
C1	F18A	NO	1	YES
C1	D2E4	NO	0
T1	E3EE	NO	1		49	1365	1.16023
T1	0977	NO	1		67	3822	1.27077
T1	CEB1	NO	1		67	4200	1.39645
T1	D04F	NO	1		67	4612	1.53343
T1	DB4B	NO	1		67	3680	1.22355
T1	FEA4	NO	1		67	3704	1.23153
T1	637C	NO	1		68	4116	1.30903
T1	BDC3	NO	1		69	4250	1.29372
T1	F5E8	NO	1		69	3942	1.19997
T1	D8FC	NO	1		69	3762	1.14517
T1	F6C1	NO	1		69	3826	1.16466
T1	FE02	NO	1		70	4272	1.24548
T1	018C	NO	1		71	5776	1.61381
T1	03FA	NO	1		71	4962	1.38638
T1	EA80	NO	1		71	5052	1.41152
T1	EA8D	NO	1		71	4970	1.38861
T1	052B	NO	1		72	4966	1.33048
T1	C242	NO	1		72	4438	1.18902
T1	F4AA	NO	1		72	5282	1.41514
T1	F73D	NO	1		72	6130	1.64234
T1	08BB	NO	1		72	4856	1.30101
T1	3D3B	NO	1		73	5232	1.34493
T1	CCDF	NO	1		73	4988	1.28221
T1	D917	NO	1		73	6500	1.67088
T1	788B	NO	1		73	6190	1.59119
T1	DA8A	NO	1		74	6055	1.49424
T1	F6B9	NO	1		76	7245	1.65043
T1	D1A5	NO	1		76	6965	1.58665
T1	7C19	NO	1		78	7715	1.62574
T1	2DAB	NO	1	YES
T1	43B1	NO	1	YES
T1	BCA3	NO	1	YES
T1	CB8A	NO	1	YES
T1	EAF2	NO	1	YES
T1	EB15	NO	1	YES
T1	FB9C	NO	1	YES
T1	FC28	NO	1	YES
T1	FE56	NO	1	YES
T1	180A	NO	0
T1	355C	NO	0
T10	F9BF	NO	1		58	2618	1.34179
T10	E4EB	NO	1		66	4176	1.45254
T10	3DE6	NO	1		67	3904	1.29803
T10	E9E8	NO	1		67	4508	1.49885
T10	0D46	NO	1		68	4274	1.35928
T10	EF95	NO	1		68	4040	1.28486
T10	D31B	NO	1		69	4552	1.38565
T10	4D51	NO	1		70	4838	1.4105
T10	5AE0	NO	1		70	4228	1.23265
T10	C744	NO	1		71	4970	1.38861
T10	E9C1	NO	1		71	5522	1.54284
T10	EB88	NO	1		71	4250	1.18745
T10	2A6C	NO	1		71	4226	1.18074
T10	F965	NO	1		71	4476	1.25059
T10	770A	NO	1		72	4976	1.33316
T10	F980	NO	1		72	4572	1.22492
T10	7D0C	NO	1		72	5084	1.3621
T10	E01D	NO	1		73	6070	1.56034
T10	F93D	NO	1		73	4954	1.27347
T10	62E6	NO	1		73	5744	1.47654
T10	2C80	NO	1		73	6105	1.56934
T10	FC23	NO	1		73	5688	1.46215
T10	60AE	NO	1		74	5300	1.30792
T10	D822	NO	1		76	6305	1.4363
T10	11F7	NO	1		77	7110	1.55739
T10	05BB	NO	1		77	6540	1.43254
T10	1692	NO	1		78	6555	1.3813
T10	14A7	NO	1		78	7053	1.48624
T10	238A	NO	1		78	7485	1.57728
T10	EB2F	NO	1		78	7560	1.59308
T10	343D	NO	1		79	7660	1.55363
T10	CEAF	NO	1		81	7320	1.37739
T10	8861	NO	1	YES
T10	50E4	NO	1	YES
T10	8F71	NO	0
T10	9B49	NO	0
T10	E12F	NO	0
T10	E471	NO	0
T10	FDE8	NO	0
T10	FA7F	MORTALITY
T11	EE7D	NO	1		59	2767	1.34727
T11	26CB	NO	1		61	3034	1.33668
T11	C48C	NO	1		62	3434	1.44087
T11	0CF8	NO	1		67	3420	1.13711
T11	E66F	NO	1		67	4234	1.40775
T11	CC92	NO	1		68	4302	1.36818
T11	DE6E	NO	1		68	4164	1.32429
T11	E97D	NO	1		68	3664	1.16528
T11	EA06	NO	1		68	4145	1.31825
T11	8129	NO	1		68	4162	1.32366
T11	D018	NO	1		69	4768	1.45141
T11	E802	NO	1		69	3846	1.17074
T11	829A	NO	1		70	4822	1.40583
T11	F8B9	NO	1		70	4056	1.18251
T11	18A4	NO	1		71	4676	1.30647
T11	2E9C	NO	1		71	4504	1.25841
T11	BEA5	NO	1		71	4104	1.14665
T11	9755	NO	1		72	5854	1.56839
T11	F16B	NO	1		72	4968	1.33102
T11	1A8E	NO	1		72	5260	1.40925
T11	E5A7	NO	1		72	5126	1.37335
T11	F4FA	NO	1		72	4690	1.25654
T11	39B8	NO	1		73	5876	1.51047
T11	2A7F	NO	1		73	4812	1.23696
T11	CDE7	NO	1		73	4664	1.19892
T11	DB73	NO	1		75	6200	1.46963
T11	F62E	NO	1		75	5620	1.33215
T11	DB8D	NO	1		75	5348	1.26767
T11	E0A5	NO	1		76	6630	1.51033
T11	43D1	NO	1		77	7365	1.61325
T11	5D96	NO	1		78	7550	1.59097
T11	EA05	NO	1		79	7895	1.60129
T11	0A8E	NO	1		82	7550	1.36932
T11	90DA	NO	1	YES
T11	E73D	NO	1	YES
T11	0C66	NO	0
T11	0E8E	NO	0
T11	B809	NO	0
T11	EA07	NO	0
T11	F496	NO	0
T12	898F	NO	1		53	1687	1.13315
T12	E355	NO	1		58	2355	1.207
T12	DIFF	NO	1		65	3024	1.10114
T12	C313	NO	1		66	3406	1.18471
T12	7BFF	NO	1		67	4648	1.5454
T12	EF8F	NO	1		67	3880	1.29005
T12	5A80	NO	1		68	3700	1.17673
T12	9EC5	NO	1		68	4246	1.35037
T12	CC59	NO	1		68	3934	1.25114
T12	D339	NO	1		69	4548	1.38444
T12	22D0	NO	1		69	4094	1.24624
T12	EA07	NO	1		69	4124	1.25537
T12	2612	NO	1		70	4778	1.393
T12	59B2	NO	1		70	5012	1.46122
T12	A770	NO	1		70	4470	1.30321
T12	C9FF	NO	1		70	4426	1.29038
T12	D443	NO	1		71	4916	1.37353
T12	F76F	NO	1		71	5094	1.42326
T12	E4F0	NO	1		72	3988	1.06846
T12	FCB1	NO	1		72	4312	1.15526
T12	0F17	NO	1		73	5842	1.50173
T12	FDC9	NO	1		73	4752	1.22154
T12	C19C	NO	1		73	4258	1.09455
T12	122D	NO	1		74	5720	1.41156
T12	F8F9	NO	1		75	4986	1.18187
T12	11A2	NO	1		77	7520	1.6472
T12	A382	NO	1		77	6415	1.40516
T12	C34D	NO	1		77	6780	1.48511
T12	D054	NO	1		77	7115	1.55849
T12	DADD	NO	1		78	5854	1.23358
T12	F0DC	NO	1		78	7495	1.57938
T12	73E2	NO	1	YES
T12	BCE9	NO	1	YES
T12	CB36	NO	1	YES
T12	F7EF	NO	1	YES
T12	37EC	NO	0
T12	CB4E	NO	0
T12	D264	NO	0
T12	D40C	NO	0
T12	FFF2	NO	1		75	5776	1.36913
T2	15AD	NO	1		52	1809	1.28656
T2	C8DB	NO	1		62	3204	1.34437
T2	DE70	NO	1		64	3128	1.19324
T2	EC20	NO	1		67	4158	1.38248
T2	0147	NO	1		68	3898	1.2397
T2	5DF5	NO	1		68	3806	1.21044
T2	D1C3	NO	1		68	4504	1.43242
T2	E005	NO	1		69	4220	1.28459
T2	E783	NO	1		70	4944	1.4414
T2	C200	NO	1		70	4990	1.45481
T2	D222	NO	1		71	4500	1.2573
T2	D882	NO	1		71	5300	1.48082
T2	DEB7	NO	1		72	5620	1.5057
T2	45CB	NO	1		73	5060	1.30071
T2	CC10	NO	1		73	4630	1.19018
T2	F7C1	NO	1		73	4906	1.26113
T2	0DF0	NO	1		74	5382	1.32815
T2	D8BA	NO	1		76	6040	1.37593
T2	8FCE	NO	1		77	6940	1.52015
T2	C9C1	NO	1		77	6785	1.4862
T2	E918	NO	1		77	5798	1.27001
T2	FB99	NO	1		77	4628	1.01373
T2	2BD0	NO	1		78	6985	1.47191
T2	E6B7	NO	1		78	7605	1.60256
T2	EE3E	NO	1		78	6625	1.39605
T2	C3B5	NO	1		79	7085	1.43701
T2	F963	NO	1		79	7135	1.44715
T2	16D3	NO	1		79	6510	1.32038
T2	DF06	NO	1		79	6595	1.33762
T2	4108	NO	1		80	6970	1.36133
T2	7AB8	NO	1		80	7285	1.42285
T2	721F	NO	1		80	7115	1.38965
T2	19C1	NO	1		81	8340	1.56932
T2	1180	NO	1	YES
T2	4826	NO	1	YES
T2	2B6A	NO	1	YES
T2	8CA7	NO	1	YES
T2	9D05	NO	1	YES
T2	E726	NO	1	YES
T2	D016	NO	0
T3	D267	NO	1		50	1504	1.2032
T3	E9C2	NO	1		63	3510	1.40374
T3	F1C0	NO	1		66	3558	1.23758
T3	038C	NO	1		67	3912	1.30069
T3	DEDC	NO	1		67	4144	1.37783
T3	04A9	NO	1		70	4098	1.19475
T3	C569	NO	1		71	4774	1.33385
T3	285A	NO	1		71	4382	1.22433
T3	EECA	NO	1		71	5068	1.41599
T3	D4CD	NO	1		72	4460	1.19492
T3	E30D	NO	1		72	4642	1.24368
T3	6294	NO	1		72	4790	1.28333
T3	1C79	NO	1		73	6025	1.54878
T3	DADA	NO	1		73	6020	1.54749
T3	ED54	NO	1		73	5582	1.4349
T3	1B7A	NO	1		74	5932	1.46388
T3	6F27	NO	1		74	6145	1.51645
T3	565A	NO	1		74	5630	1.38936
T3	70FC	NO	1		75	5904	1.39947
T3	E37F	NO	1		75	6670	1.58104
T3	ABED	NO	1		75	5730	1.35822
T3	0F7B	NO	1		76	5720	1.30303
T3	27BF	NO	1		76	5072	1.15542
T3	E284	NO	1		78	5928	1.24918
T3	0FC0	NO	1		78	6760	1.4245
T3	F386	NO	1		78	6110	1.28753
T3	18EF	NO	1		79	7410	1.50292
T3	2024	NO	1		79	6760	1.37109
T3	E0A8	NO	1		79	6325	1.28286
T3	E222	NO	1		81	7440	1.39997
T3	1145	NO	1	YES
T3	1749	NO	1	YES
T3	9520	NO	1	YES
T3	2D6B	NO	1	YES
T3	789D	NO	1	YES
T3	C534	NO	1	YES
T3	D888	NO	1	YES
T3	E9BF	NO	1	YES
T3	0E1F	NO	0
T3	ED37	NO	0
T3	0BBC	MORTALITY
T4	203B	NO	1		53	1551	1.0418
T4	0F08	NO	1		67	3780	1.2568
T4	F669	NO	1		67	3642	1.21092
T4	3CF8	NO	1		70	4526	1.31953
T4	CDA5	NO	1		70	4574	1.33353
T4	D823	NO	1		70	4448	1.29679
T4	DB55	NO	1		70	4910	1.43149
T4	DC20	NO	1		70	4660	1.3586
T4	EA8A	NO	1		70	4476	1.30496
T4	C8C4	NO	1		70	4666	1.36035
T4	19E5	NO	1		71	5210	1.45567
T4	0EEF	NO	1		72	4946	1.32512
T4	C93D	NO	1		72	5280	1.41461
T4	11A1	NO	1		73	4976	1.27912
T4	3C4B	NO	1		73	5512	1.4169
T4	EA4C	NO	1		73	4324	1.11152
T4	C2AF	NO	1		74	6510	1.60652
T4	DF48	NO	1		74	5488	1.35431
T4	10E4	NO	1		75	6345	1.504
T4	27EB	NO	1		75	6280	1.48859
T4	DCD7	NO	1		75	6075	1.44
T4	18A9	NO	1		76	6075	1.3839
T4	C73F	NO	1		77	5010	1.0974
T4	DF44	NO	1		77	6165	1.3504
T4	E744	NO	1		78	6930	1.46032
T4	0CCD	NO	1		80	7695	1.50293
T4	EDCA	NO	1		80	7695	1.50293
T4	C5C3	NO	1		81	8000	1.50534
T4	2140	NO	1	YES
T4	2F2F	NO	1	YES
T4	2F62	NO	1	YES
T4	45CE	NO	1	YES
T4	74AC	NO	1	YES
T4	C83A	NO	1	YES
T4	D288	NO	1	YES
T4	EC3D	NO	1	YES
T4	ECAC	NO	1	YES
T4	EFCF	NO	1	YES
T4	0731	NO	0
T4	D43F	NO	0
T5	E706	NO	1		58	2327	1.19265
T5	D9C7	NO	1		61	2670	1.17631
T5	1025	NO	1		64	3296	1.25732
T5	C349	NO	1		67	4122	1.37051
T5	3742	NO	1		68	4438	1.41143
T5	F6B0	NO	1		68	4136	1.31539
T5	F62A	NO	1		69	4366	1.32904
T5	193C	NO	1		69	4416	1.34426
T5	DBB9	NO	1		70	4534	1.32187
T5	DCD8	NO	1		70	4854	1.41516
T5	F0DA	NO	1		70	4392	1.28047
T5	CE55	NO	1		70	4214	1.22857
T5	0928	NO	1		71	4592	1.283
T5	ABD2	NO	1		71	4374	1.22209
T5	BD74	NO	1		72	5214	1.39693
T5	FB7B	NO	1		72	4512	1.20885
T5	DD14	NO	1		72	4696	1.25814
T5	3D5E	NO	1		73	4944	1.2709
T5	E0F4	NO	1		73	5304	1.36344
T5	E31C	NO	1		73	5290	1.35984
T5	6205	NO	1		74	5286	1.30446
T5	DCDB	NO	1		74	5896	1.455
T5	457B	NO	1		74	6470	1.59665
T5	EDB5	NO	1		74	5704	1.40762
T5	E66C	NO	1		76	6470	1.47388
T5	E669	NO	1		77	5378	1.17801
T5	E83D	NO	1		78	5430	1.14424
T5	03E9	NO	1		78	7355	1.54988
T5	E308	NO	1		78	7770	1.63733
T5	D36A	NO	1		83	8460	1.47957
T5	7013	NO	1	YES
T5	1DA6	NO	1	YES
T5	461C	NO	1	YES
T5	9B0C	NO	1	YES
T5	CA44	NO	1	YES
T5	D1B4	NO	1	YES
T5	EB10	NO	1	YES
T5	FA83	NO	1	YES
T5	A12A6	NO	0
T5	EA8A	NO	0
T6	0BF5	NO	1		68	4414	1.4038
T6	2F2F	NO	1		68	4378	1.39235
T6	F62D	NO	1		68	4496	1.42988
T6	1424	NO	1		68	3872	1.23143
T6	CD69	NO	1		68	3794	1.20662
T6	ED7A	NO	1		69	3992	1.21519
T6	DA04	NO	1		70	5952	1.73528
T6	DBF8	NO	1		70	4372	1.27464
T6	F180	NO	1		70	4298	1.25306
T6	CA03	NO	1		71	5028	1.40482
T6	EF62	NO	1		71	5266	1.47132
T6	C4FA	NO	1		72	4602	1.23296
T6	DDC7	NO	1		73	5642	1.45032
T6	DF40	NO	1		73	5350	1.37526
T6	F33A	NO	1		73	5108	1.31305
T6	9ACC	NO	1		74	4896	1.20822
T6	D500	NO	1		74	5804	1.43229
T6	4715	NO	1		74	5870	1.44858
T6	F312	NO	1		74	6390	1.57691
T6	0C62	NO	1		75	4946	1.17239
T6	E057	NO	1		75	4928	1.16812
T6	0927	NO	1		76	6230	1.41921
T6	F3E8	NO	1		76	6320	1.43971
T6	5935	NO	1		77	5876	1.28709
T6	DA99	NO	1		77	6290	1.37778
T6	07B3	NO	1		78	5656	1.19186
T6	F3F3	NO	1		80	7965	1.55566
T6	2DA9	NO	1		80	8155	1.59277
T6	CE2D	NO	1		82	7745	1.40469
T6	18E9	NO	1	YES
T6	2CA4	NO	1	YES
T6	D182	NO	1	YES
T6	D5EE	NO	1	YES
T6	DB65	NO	1	YES
T6	F879	NO	1	YES
T6	0A17	NO	0
T6	34C4	NO	0
T6	E1F7	NO	0
T6	EFB2	NO	0
T6	FFF4	NO	0
T7	DCDD	NO	1		54	2062	1.30951
T7	69EC	NO	1		63	6115	2.44554
T7	0405	NO	1		65	3332	1.21329
T7	1082	NO	1		65	3578	1.30287
T7	9F52	NO	1		65	3116	1.13464
T7	152B	NO	1		66	3510	1.22089
T7	F333	NO	1		67	4338	1.44233
T7	D341	NO	1		67	3090	1.02739
T7	31F9	NO	1		68	3670	1.16718
T7	F239	NO	1		68	4300	1.36755
T7	C6FF	NO	1		69	5208	1.58534
T7	E9C4	NO	1		71	5562	1.55402
T7	8AB6	NO	1		71	5188	1.44952
T7	0B24	NO	1		72	5593	1.49847
T7	284A	NO	1		72	5028	1.34709
T7	1252	NO	1		72	5434	1.45587
T7	535A	NO	1		74	4710	1.16232
T7	C23E	NO	1		75	5992	1.42033
T7	042A	NO	1		75	6045	1.43289
T7	C686	NO	1		75	5736	1.35964
T7	DBBD	NO	1		75	6270	1.48622
T7	477B	NO	1		76	5306	1.20872
T7	DE2B	NO	1		76	6825	1.55475
T7	6F05	NO	1		77	6625	1.45115
T7	D393	NO	1		77	5736	1.25643
T7	124E	NO	1		78	6360	1.34021
T7	EA09	NO	1		78	6105	1.28648
T7	0FBA	NO	1		79	6575	1.33357
T7	DE6F	NO	1		79	5822	1.18084
T7	4243	NO	1		79	7780	1.57797
T7	BD92	NO	1		80	7610	1.48633
T7	DC7E	NO	1		80	6955	1.3584
T7	8C86	NO	1	YES
T7	C6C3	NO	1	YES
T7	C9FE	NO	1	YES
T7	DBBB	NO	1	YES
T7	FCE0	NO	1	YES
T7	01F0	NO	0
T7	39B1	NO	0
T7	F057	NO	0
T8	287C	NO	1		63	2740	1.09579
T8	4AFC	NO	1		64	4158	1.58615
T8	D153	NO	1		65	3428	1.24825
T8	06DD	NO	1		66	3478	1.20976
T8	11B4	NO	1		67	3692	1.22754
T8	23D8	NO	1		67	3892	1.29404
T8	B04D	NO	1		68	3730	1.18627
T8	EB3D	NO	1		68	3620	1.15128
T8	F84D	NO	1		68	4638	1.47504
T8	E66D	NO	1		69	4170	1.26937
T8	4CD7	NO	1		70	4690	1.36735
T8	17CA	NO	1		71	5108	1.42717
T8	C167	NO	1		71	4532	1.26624
T8	2D42	NO	1		72	4530	1.21367
T8	126F	NO	1		73	6180	1.58862
T8	BA1C	NO	1		73	5990	1.53978
T8	93E3	NO	1		74	5432	1.34049
T8	45D0	NO	1		74	5196	1.28225
T8	EF92	NO	1		74	5306	1.3094
T8	2953	NO	1		74	5938	1.46536
T8	332F	NO	1		76	5312	1.21009
T8	ED33	NO	1		76	5762	1.3126
T8	DC7A	NO	1		77	6640	1.45444
T8	D1A6	NO	1		78	5684	1.19776
T8	ED39	NO	1		78	7300	1.53829
T8	59A1	NO	1		79	6065	1.23013
T8	74DC	NO	1		79	3290	0.66729
T8	D9CC	NO	1		79	6590	1.33661
T8	E99D	NO	1		80	8060	1.57422
T8	C5A3	NO	1		81	7635	1.43666
T8	DC7B	NO	1		81	7620	1.43384
T8	D3BA	NO	1		84	8195	1.38265
T8	06AE	NO	1	YES
T8	20DA	NO	1	YES
T8	E7BD	NO	1	YES
T8	F21D	NO	1	YES
T8	6193	NO	0
T8	020D	NO	0
T8	A845	NO	0
T8	24FA	MORTALITY
T9	A907	NO	1		66	3670	1.27654
T9	138E	NO	1		68	4132	1.31412
T9	809E	NO	1		68	3720	1.18309
T9	DE6C	NO	1		68	4476	1.42352
T9	E988	NO	1		69	4242	1.29129
T9	AA63	NO	1		69	3846	1.17074
T9	EC71	NO	1		69	4720	1.43679
T9	0416	NO	1		71	4660	1.302
T9	8F3F	NO	1		71	4538	1.26791
T9	E4C5	NO	1		71	4778	1.33497
T9	9E96	NO	1		71	4334	1.21092
T9	07AE	NO	1		71	4406	1.23103
T9	3C2F	NO	1		71	4170	1.16509
T9	5E8D	NO	1		72	5496	1.47248
T9	6C65	NO	1		73	5216	1.34082
T9	CB55	NO	1		73	5480	1.40868
T9	F491	NO	1		73	5114	1.3146
T9	0CD4	NO	1		73	5068	1.30277
T9	E4B2	NO	1		73	5732	1.47346
T9	D656	NO	1		74	5964	1.47178
T9	E702	NO	1		74	4700	1.15985
T9	F03F	NO	1		74	6010	1.48313
T9	F493	NO	1		74	5210	1.28571
T9	E569	NO	1		74	5736	1.41551
T9	9324	NO	1		75	5322	1.26151
T9	23FA	NO	1		76	6728	1.53266
T9	52D1	NO	1		76	5578	1.27068
T9	EDA7	NO	1		76	5730	1.30531
T9	E6EF	NO	1		77	6260	1.3712
T9	E877	NO	1		77	6385	1.39858
T9	182C	NO	1		78	6630	1.39711
T9	0B7B	NO	1		83	8605	1.50493
T9	61FE	NO	1	YES
T9	CC24	NO	1	YES
T9	E12B	NO	1	YES
T9	E161	NO	1	YES
T9	E56D	NO	1	YES
T9	02C2	NO	0
T9	F12A6	NO	0
T9	F175	NO	0
C1	0419	YES
C1	0751	YES
C1	0879	YES
C1	1026	YES
C1	1085	YES
C1	3954	YES
C1	4197	YES
C1	4578	YES
C1	9158	YES
C1	056F	YES
T1	1022	YES
T1	3005	YES
T1	0CD3	YES
T1	119C	YES
T1	21F6	YES
T1	2D09	YES
T1	F5C5	YES
T1	FF02	YES
T1	FF63	YES
T1	FFD6	YES
T10	1023	YES
T10	1026	YES
T10	3331	YES
T10	44E6	YES
T10	0C27	YES
T10	0EF3	YES
T10	19CF	YES
T10	323F	YES
T10	E43B	YES
T10	F276	YES
T11	0386	YES
T11	4914	YES
T11	5168	YES
T11	6317	YES
T11	04A8	YES
T11	82D3	YES
T11	E875	YES
T11	E908	YES
T11	E913	YES
T11	F94C	YES
T12	0533	YES
T12	1089	YES
T12	1367	YES
T12	1767	YES
T12	01B9	YES
T12	0B07	YES
T12	152F	YES
T12	2DE7	YES
T12	F1EF	YES
T12	FC79	YES
T2	0732	YES
T2	19E2	YES
T2	8384	YES
T2	9404	YES
T2	2C3E	YES
T2	E4D2	YES
T2	E9C2	YES
T2	EBF4	YES
T2	F54B	YES
T2	F9F0	YES
T3	0E87	YES
T3	3232	YES
T3	8010	YES
T3	9436	YES
T3	E770	YES
T3	E7BA	YES
T3	F019	YES
T3	F277	YES
T3	F5D8	YES
T4	00E0	YES
T4	0271	YES
T4	11FB	YES
T4	16F8	YES
T4	DF5B	YES
T4	E4E6	YES
T4	E734	YES
T4	EB12	YES
T4	EE03	YES
T4	F039	YES
T5	1292	YES
T5	8457	YES
T5	08BA	YES
T5	0C3E	YES
T5	E414	YES
T5	EAC0	YES
T5	ED5A	YES
T5	F144	YES
T5	FCB8	YES
T5	FF8D	YES
T6	0E67	YES
T6	1468	YES
T6	1803	YES
T6	3198	YES
T6	3610	YES
T6	12A1	YES
T6	C234	YES
T6	CC94	YES
T6	DD97	YES
T6	EEC8	YES
T7	0517	YES
T7	1055	YES
T7	1147	YES
T7	1548	YES
T7	2520	YES
T7	00FF	YES
T7	DD96	YES
T7	E986	YES
T7	EB79	YES
T7	FD5A	YES
T8	00E5	YES
T8	1268	YES
T8	1877	YES
T8	3898	YES
T8	D720	YES
T8	D7F2	YES
T8	F105	YES
T8	F6B4	YES
T8	F73B	YES
T8	F7BF	YES
T9	0525	YES
T9	1822	YES
T9	2153	YES
T9	8998	YES
T9	08AA	YES
T9	0A33	YES
T9	0CC6	YES
T9	0DB2	YES
T9	FD25	YES
T9	FF65	YES

## Sheet: Sea Cage Mortality
Mortality summary	TOTAL	# of Morts	# Surviviors
T6	40	5	35
T9	39	4	35
T11	40	5	35
T3	39	3	36
T8	39	3	36
T12	40	4	36
T7	40	3	37
T10	40	3	37
T1	40	2	38
T4	40	2	38
T5	40	2	38
C1	40	1	39
T2	40	1	39
